# Supplementary material for: Cell reprogramming shapes the mitochondrial DNA landscape
Source: Nat Commun. 2021 Sep 2;12:5241. doi: 10.1038/s41467-021-25482-x (PMC8413449; doi:10.1038/s41467-021-25482-x)
Supplement: Supplementary file 5 — Supplementary Data 1-5 [file 41467_2021_25482_MOESM5_ESM.xlsx]

## Sheet: Supplementary Data 1
Cell.lineID	SampleID	Sex	Mac_Haplogrep	Age	Tissue	WGS	bukRNAseq	scRNAseq	Included.in.scRNAseq.analysis	including.in.the.variance.component.analysis	including.in.DE.and.enrichment.analysis
aion	QC1Hip-11740	Male	K	62	fibroblast	avail
aion_2	QC1Hip-11741	Male	K	62	iPSC	avail	avail
aion_3	QC1Hip-11742	Male	K	62	iPSC	avail	avail
babk	QC1Hip-3050	Female	U	52	fibroblast	avail
babz	QC1Hip-12064	Female	H	52	fibroblast	avail
babz_3	QC1Hip-12065	Female	J	52	iPSC	avail	avail
bezi	QC1Hip-3858	Female	J	62	fibroblast	avail		derived iPSC avail
bezi_1		Female	J	62	iPSC			avail	Y
bilx	QC1Hip-9414	Male	H	57	fibroblast	avail
bilx_1	QC1Hip-9415	Male	H	57	iPSC	avail	avail
bilx_2	QC1Hip-9416	Male	H	57	iPSC	avail	avail
bima	QC1Hip-3032	Male	J	42	fibroblast	avail		derived iPSC avail
bima_1		Male	J	42	iPSC			avail	Y
bipt	QC1Hip-5255	Male	H	72	fibroblast	avail
bokz	QC1Hip-7830	Female	U	57	fibroblast	avail
bokz_5	QC1Hip-7828	Female	U	57	iPSC	avail	avail
bokz_6	QC1Hip-7829	Female	U	57	iPSC	avail	avail
bubh	QC1Hip-4358	Female	H	37	fibroblast	avail
burb	QC1Hip-8596	Male	H	47	fibroblast	avail
burb_1	QC1Hip-8597	Male	H	47	iPSC	avail	avail
burb_3	QC1Hip-8598	Male	H	47	iPSC	avail	avail
ceik	QC1Hip-9133	Male	L	52	fibroblast	avail
ceik_1	QC1Hip-9134	Male	L	52	iPSC	avail	avail
ceik_2	QC1Hip-9135	Male	L	52	iPSC	avail	avail
ciwj	QC1Hip-10859	Female	U	37	fibroblast	avail		derived iPSC avail
ciwj_1	QC1Hip-10860	Female	U	37	iPSC	avail	avail
ciwj_2	QC1Hip-10861	Female	U	37	iPSC	avail	avail	avail	Y		Y
cuhk	QC1Hip-3888	Female	H	47	fibroblast	avail
cups	QC1Hip-3206	Female	H	47	fibroblast	avail
datg	QC1Hip-5228	Female	W	72	fibroblast	avail
deyz	QC1Hip-10856	Female	W	57	fibroblast	avail
deyz_2	QC1Hip-10857	Female	W	57	iPSC	avail	avail
deyz_3	QC1Hip-10858	Female	W	57	iPSC	avail	avail
diku	QC1Hip-3784	Female	K	62	fibroblast	avail
doao	QC1Hip-8266	Female	J	52	fibroblast	avail
doao_1	QC1Hip-8267	Female	J	52	iPSC	avail	avail
doao_2	QC1Hip-8268	Female	J	52	iPSC	avail	avail
dons	QC1Hip-2997	Female	U	57	fibroblast	avail
eesb	QC1Hip-8599	Female	T	67	fibroblast	avail		derived iPSC avail
eesb_1	QC1Hip-8600	Female	T	67	iPSC	avail	avail	avail	Y	Y	Y
eika	QC1Hip-3826	Male	L	47	fibroblast	avail
eipl	QC1Hip-3877	Female	H	42	fibroblast	avail		derived iPSC avail
eipl_1		Female	H	42	iPSC			avail	Y	Y	Y
eiwy	QC1Hip-4132	Female	U	67	fibroblast	avail		derived iPSC avail
eiwy_1		Female	U	67	iPSC			avail	Y
eofe	QC1Hip-3009	Female	K	47	fibroblast	avail
euts	QC1Hip-9402	Male	L	62	fibroblast	avail
euts_1	QC1Hip-9404	Male	L	62	iPSC	avail
euts_3	QC1Hip-9403	Male	L	62	iPSC	avail	avail
fafq	QC1Hip-4364	Male	T	62	fibroblast	avail		derived iPSC avail
fafq_1		Male	T	62	iPSC			avail	Y
fawm	QC1Hip-10589	Female	U	72	fibroblast	avail
fawm_2	QC1Hip-10590	Female	U	72	iPSC	avail	avail
fawm_4	QC1Hip-11375	Female	U	72	iPSC	avail	avail
fiaj	QC1Hip-9405	Male	H	57	fibroblast	avail		derived iPSC avail
fiaj_1	QC1Hip-9406	Male	H	57	iPSC	avail	avail
fiaj_3	QC1Hip-9407	Male	H	57	iPSC	avail	avail	avail	Y
fiau	QC1Hip-4372	Female	H	62	fibroblast	avail
fiau_1	QC1Hip-4982	Female	H	62	iPSC	avail
fikt	QC1Hip-4362	Male	H	52	fibroblast	avail
garx	QC1Hip-2191	Female	J	52	fibroblast	avail		derived iPSC avail
garx_2		Female	J	52	iPSC			avail	Y
gesg	QC1Hip-11148	Male	H	62	fibroblast	avail
gesg_2	QC1Hip-11150	Male	H	62	iPSC	avail	avail
gifk	QC1Hip-10595	Male	J	57	fibroblast	avail
gifk_1	QC1Hip-10596	Male	J	57	iPSC	avail	avail
hajc	QC1Hip-5630	Female	I	52	fibroblast	avail		derived iPSC avail
hajc_1		Female	I	52	iPSC			avail	Y	Y	Y
hayt	QC1Hip-3873	Male	H	72	fibroblast	avail		derived iPSC avail
hayt_1		Male	H	72	iPSC			avail	Y
hecn	QC1Hip-10662	Female	U	62	fibroblast	avail		derived iPSC avail
hecn_3	QC1Hip-11749	Female	U	62	iPSC	avail	avail	avail	Y	Y	Y
hecn_6	QC1Hip-10664	Female	U	62	iPSC	avail	avail
hehd	QC1Hip-4375	Female	H	62	fibroblast	avail
heja	QC1Hip-3986	Male	H	72	fibroblast	avail
heth	QC1Hip-4350	Female	H	67	fibroblast	avail		derived iPSC avail
heth_1		Female	H	67	iPSC			avail	Y
hiaf	QC1Hip-3851	Male	K	67	fibroblast	avail
hipn	QC1Hip-9846	Male	H	57	fibroblast	avail
hipn_1	QC1Hip-9847	Male	H	57	iPSC	avail	avail
hipn_2	QC1Hip-9848	Male	H	57	iPSC	avail	avail
hoik	QC1Hip-4980	Female	W	42	fibroblast	avail		derived iPSC avail
hoik_1		Female	W	42	iPSC			avail	Y		Y
ieki	QC1Hip-3044	Female	H	57	fibroblast	avail
iisa	QC1Hip-3676	Male	K	57	fibroblast	avail		derived iPSC avail
iisa_3		Male	K	57	iPSC			avail	Y
iiyk	QC1Hip-12897	Female	K	52	fibroblast	avail		derived iPSC avail
iiyk_2	QC1Hip-12411	Female	K	52	iPSC	avail
iiyk_4	QC1Hip-12412	Female	K	52	iPSC	avail		avail	Y
iudw	QC1Hip-11750	Female	J	52	fibroblast	avail
iudw_1	QC1Hip-10434	Female	J	52	iPSC	avail	avail
iudw_4	QC1Hip-10435	Female	J	52	iPSC	avail	avail
jejf	QC1Hip-11274	Female	L	52	fibroblast	avail		derived iPSC avail
jejf_2	QC1Hip-11275	Female	L	52	iPSC	avail	avail	avail	Y
jejf_3	QC1Hip-11276	Female	L	52	iPSC	avail	avail
jilk	QC1Hip-11113	Female	H	47	fibroblast	avail
jilk_3	QC1Hip-11114	Female	H	47	iPSC	avail	avail
jilk_4	QC1Hip-11115	Female	H	47	iPSC	avail	avail
jogf	QC1Hip-3490	Male	I	32	fibroblast	avail
joxm	QC1Hip-3812	Female	B	47	fibroblast	avail		derived iPSC avail
joxm_1		Female	B	47	iPSC			avail	Y	Y	Y
jufd	QC1Hip-3739	Male	U	47	fibroblast	avail
juuy	QC1Hip-11277	Male	HV	62	fibroblast	avail		derived iPSC avail
juuy_2	QC1Hip-11279	Male	HV	62	iPSC	avail	avail	avail	Y
kajh	QC1Hip-12053	Female	T	62	fibroblast	avail		derived iPSC avail
kajh_2	QC1Hip-12054	Female	T	62	iPSC	avail	avail
kajh_3	QC1Hip-12055	Female	T	62	iPSC	avail	avail	avail	Y
kefb	QC1Hip-12038	Male	T	67	fibroblast	avail
kefb_1	QC1Hip-12039	Male	T	67	iPSC	avail	avail
kegd	QC1Hip-11743	Male	U	42	fibroblast	avail
kegd_2	QC1Hip-11744	Male	U	42	iPSC	avail	avail
kehc	QC1Hip-4371	Female	H	67	fibroblast	avail
keui	QC1Hip-12217	Female	H	52	fibroblast	avail		derived iPSC avail
keui_1	QC1Hip-12218	Female	H	52	iPSC	avail	avail	avail	Y
keui_4	QC1Hip-12219	Female	H	52	iPSC	avail	avail
kolf	QC1Hip-3880	Female	B	47	fibroblast	avail		derived iPSC avail
kolf_2		Female	B	47	iPSC			avail	Y
kuco	QC1Hip-11154	Female	J	67	fibroblast	avail		derived iPSC avail
kuco_1		Female	J	67	iPSC			avail	Y	Y	Y
kuco_5	QC1Hip-11156	Female	J	67	iPSC	avail	avail
kute	QC1Hip-12894	Female	V	27	fibroblast	avail
kute_4	QC1Hip-12895	Female	V	27	iPSC	avail
kute_5	QC1Hip-12896	Female	V	27	iPSC	avail
kuxp	QC1Hip-3503	Male	H	27	fibroblast	avail
laey	QC1Hip-11702	Female	I	72	fibroblast	avail		derived iPSC avail
laey_4	QC1Hip-11703	Female	I	72	iPSC	avail		avail	Y
laey_6	QC1Hip-11704	Female	I	72	iPSC	avail	avail
lako	QC1Hip-11110	Female	H	67	fibroblast	avail
lako_1	QC1Hip-11111	Female	H	67	iPSC	avail	avail
lako_2	QC1Hip-11112	Female	H	67	iPSC	avail	avail
lepk	QC1Hip-12205	Female	L	62	fibroblast	avail
lepk_1	QC1Hip-12206	Female	L	62	iPSC	avail	avail
lepk_4	QC1Hip-12207	Female	L	62	iPSC	avail	avail
letw	QC1Hip-12757	Male	J	72	fibroblast	avail		derived iPSC avail
letw_1	QC1Hip-12758	Male	J	72	iPSC	avail		avail	Y
letw_5	QC1Hip-12759	Male	J	72	iPSC	avail
lexy	QC1Hip-3800	Female	H	62	fibroblast	avail
liqa	QC1Hip-11107	Female	H	67	fibroblast	avail		derived iPSC avail
liqa_1	QC1Hip-11108	Female	H	67	iPSC	avail	avail	avail	Y	Y	Y
liqa_6	QC1Hip-11109	Female	H	67	iPSC	avail	avail
lise	QC1Hip-4373	Female	H	47	fibroblast	avail		derived iPSC avail
lise_3		Female	H	47	iPSC			avail	Y
melw	QC1Hip-10264	Male	X	62	fibroblast	avail
melw_1	QC1Hip-10265	Male	X	62	iPSC	avail	avail
melw_2	QC1Hip-10266	Male	X	62	iPSC	avail	avail
meue	QC1Hip-12029	Male	T	67	fibroblast	avail		derived iPSC avail
meue_4	QC1Hip-12030	Male	T	67	iPSC	avail	avail	avail	Y		Y
meue_5	QC1Hip-12031	Male	T	67	iPSC	avail	avail
miaj	QC1Hip-11720	Male	J	52	fibroblast	avail		derived iPSC avail
miaj_4	QC1Hip-11721	Male	J	52	iPSC	avail	avail
miaj_6	QC1Hip-11722	Male	J	52	iPSC	avail	avail	avail	Y
mita	QC1Hip-5229	Male	W	67	fibroblast	avail
naah	QC1Hip-12273	Male	W	57	fibroblast	avail		derived iPSC avail
naah_2	QC1Hip-12274	Male	W	57	iPSC	avail	avail	avail	Y		Y
naah_4	QC1Hip-12275	Male	W	57	iPSC	avail	avail
naju	QC1Hip-11694	Male	T	62	fibroblast	avail		derived iPSC avail
naju_1	QC1Hip-11695	Male	T	62	iPSC	avail	avail	avail	Y
nekd	QC1Hip-3005	Male	T	62	fibroblast	avail
nufh	QC1Hip-12891	Female	U	57	fibroblast	avail
nufh_3	QC1Hip-12892	Female	U	57	iPSC	avail
nufh_4	QC1Hip-12893	Female	U	57	iPSC	avail
nusw	QC1Hip-3036	Male	D	67	fibroblast	avail
oaaz	QC1Hip-3226	Male	U	72	fibroblast	avail
oapg	QC1Hip-3501	Female	T	42	fibroblast	avail
oaqd	QC1Hip-11728	Male	T	57	fibroblast	avail
oaqd_2	QC1Hip-11729	Male	T	57	iPSC	avail	avail
oaqd_3	QC1Hip-11730	Male	T	57	iPSC	avail	avail
oevr	QC1Hip-4374	Male	J	72	fibroblast	avail
oicx	QC1Hip-12888	Female	H	67	fibroblast	avail
oicx_2	QC1Hip-12889	Female	H	67	iPSC	avail
oicx_6	QC1Hip-12890	Female	H	67	iPSC	avail
oikd	QC1Hip-13208	Female	K	42	fibroblast	avail
oikd_2	QC1Hip-13207	Female	K	42	iPSC	avail
oikd_5	QC1Hip-13206	Female	K	42	iPSC	avail
oilg	QC1Hip-11699	Male	J	67	fibroblast	avail		derived iPSC avail
oilg_1	QC1Hip-11700	Male	J	67	iPSC	avail	avail
oilg_3	QC1Hip-11701	Male	J	67	iPSC	avail	avail	avail	Y
paab	QC1Hip-11705	Male	T	72	fibroblast	avail
paab_3	QC1Hip-11706	Male	T	72	iPSC	avail	avail
paab_4	QC1Hip-11707	Male	T	72	iPSC	avail	avail
pahc	QC1Hip-3668	Female	H	57	fibroblast	avail		derived iPSC avail
pahc_4		Female	H	57	iPSC			avail	Y		Y
paim	QC1Hip-13617	Male	U	62	fibroblast	avail
paim_1	QC1Hip-13618	Male	U	62	iPSC	avail
paim_3	QC1Hip-13619	Male	U	62	iPSC	avail
pamv	QC1Hip-3758	Male	K	67	fibroblast	avail
pelm	QC1Hip-4507	Female	H	42	fibroblast	avail
pipw	QC1Hip-10592	Male	U	52	fibroblast	avail		derived iPSC avail
pipw_4	QC1Hip-10593	Male	U	52	iPSC	avail	avail
pipw_5	QC1Hip-10594	Male	U	52	iPSC	avail	avail	avail	Y
podx	QC1Hip-3857	Female	H	67	fibroblast	avail
puie	QC1Hip-11717	Male	K	62	fibroblast	avail		derived iPSC avail
puie_4	QC1Hip-11718	Male	K	62	iPSC	avail	avail
puie_5	QC1Hip-11719	Male	K	62	iPSC	avail	avail	avail	Y	Y	Y
qaqx	QC1Hip-3994	Female	T	62	fibroblast	avail		derived iPSC avail
qaqx_1		Female	T	62	iPSC			avail	Y
qayj	QC1Hip-11708	Female	H	62	fibroblast	avail		derived iPSC avail
qayj_3	QC1Hip-11709	Female	H	62	iPSC	avail	avail	avail	Y
qayj_4	QC1Hip-11710	Female	H	62	iPSC	avail	avail
qehq	QC1Hip-11151	Male	H	67	fibroblast	avail		derived iPSC avail
qehq_3	QC1Hip-11152	Male	H	67	iPSC	avail	avail	avail	Y
qehq_7	QC1Hip-11153	Male	H	67	iPSC	avail	avail
qolg	QC1Hip-3001	Male	T	37	fibroblast	avail
qonc	QC1Hip-4367	Female	N	67	fibroblast	avail
qoog	QC1Hip-12279	Female	H	47	fibroblast	avail		derived iPSC avail
qoog_4	QC1Hip-12280	Female	H	47	iPSC	avail		avail	Y
qoog_6	QC1Hip-12281	Female	H	47	iPSC	avail
quls	QC1Hip-12062	Male	T	57	fibroblast	avail		derived iPSC avail
quls_2	QC1Hip-12063	Male	T	57	iPSC	avail	avail	avail	Y
rayr	QC1Hip-4127	Male	V	77	fibroblast	avail		derived iPSC avail
rayr_1		Male	V	77	iPSC			avail	Y
riun	QC1Hip-9411	Female	K	67	fibroblast	avail
riun_1	QC1Hip-9412	Female	K	67	iPSC	avail	avail
rozh	QC1Hip-3832	Female	K	67	fibroblast	avail
rutc	QC1Hip-11714	Female	H	62	fibroblast	avail		derived iPSC avail
rutc_2	QC1Hip-11715	Female	H	62	iPSC	avail	avail	avail	Y
sebn	QC1Hip-11283	Female	K	67	fibroblast	avail
sebn_3	QC1Hip-11284	Female	K	67	iPSC	avail	avail
sebn_4	QC1Hip-11285	Female	K	67	iPSC	avail	avail
sebz	QC1Hip-3017	Female	J	57	fibroblast	avail		derived iPSC avail
sebz_1		Female	J	57	iPSC			avail	Y
sehl	QC1Hip-12886	Female	V	57	fibroblast	avail
sehl_6	QC1Hip-12887	Female	V	57	iPSC	avail
seru	QC1Hip-12047	Female	H	67	fibroblast	avail		derived iPSC avail
seru_1	QC1Hip-12048	Female	H	67	iPSC	avail	avail	avail	Y
seru_7	QC1Hip-12049	Female	H	67	iPSC	avail	avail
sita	QC1Hip-12066	Male	U	42	fibroblast	avail
sita_1	QC1Hip-12067	Male	U	42	iPSC	avail	avail
sohd	QC1Hip-13202	Female	H	72	fibroblast	avail		derived iPSC avail
sohd_2	QC1Hip-13201	Female	H	72	iPSC	avail
sohd_3	QC1Hip-13200	Female	H	72	iPSC	avail		avail	Y
sojd	QC1Hip-3919	Female	H	47	fibroblast	avail		derived iPSC avail
sojd_3		Female	H	47	iPSC			avail	Y
suop	QC1Hip-13211	Male	R	52	fibroblast	avail
suop_2	QC1Hip-13210	Male	R	52	iPSC	avail
suop_5	QC1Hip-13209	Male	R	52	iPSC	avail
tixi	QC1Hip-11745	Female	J	72	fibroblast	avail
tixi_4	QC1Hip-11746	Female	J	72	iPSC	avail	avail
toco	QC1Hip-10660	Female	V	57	fibroblast	avail		derived iPSC avail
toco_5	QC1Hip-10661	Female	V	57	iPSC	avail	avail	avail	Y
tolg	QC1Hip-11280	Male	I	72	fibroblast	avail		derived iPSC avail
tolg_4	QC1Hip-11281	Male	I	72	iPSC	avail	avail
tolg_6	QC1Hip-11282	Male	I	72	iPSC	avail	avail	avail	Y
toss	QC1Hip-7833	Male	J	67	fibroblast	avail
toss_3	QC1Hip-7832	Male	J	67	iPSC	avail	avail
tuju	QC1Hip-11157	Female	H	52	fibroblast	avail
tuju_1	QC1Hip-11158	Female	H	52	iPSC	avail	avail
tuju_4	QC1Hip-11159	Female	H	52	iPSC	avail	avail
ualf	QC1Hip-12763	Female	U	57	fibroblast	avail
ualf_2	QC1Hip-12764	Female	U	57	iPSC	avail
ualf_6	QC1Hip-12765	Female	U	57	iPSC	avail
uilk	QC1Hip-8885	Male	U	57	fibroblast	avail		derived iPSC avail
uilk_2	QC1Hip-8886	Male	U	57	iPSC	avail	avail
uilk_3	QC1Hip-8887	Male	U	57	iPSC	avail	avail	avail	Y
uofv	QC1Hip-3222	Male	T	62	fibroblast	avail
uolo	QC1Hip-9646	Female	H	62	fibroblast	avail
uolo_5	QC1Hip-9648	Female	H	62	iPSC	avail	avail
vabj	QC1Hip-3804	Female	H	52	fibroblast	avail
vaka	QC1Hip-13608	Female	K	62	fibroblast	avail
vaka_5	QC1Hip-13609	Female	K	62	iPSC	avail
vass	QC1Hip-3996	Female	H	32	fibroblast	avail		derived iPSC avail
vass_1		Female	H	32	iPSC			avail	Y		Y
vazt	QC1Hip-12276	Male	K	57	fibroblast	avail		derived iPSC avail
vazt_1	QC1Hip-12277	Male	K	57	iPSC	avail		avail	Y
vazt_2	QC1Hip-12278	Male	K	57	iPSC	avail
voce	QC1Hip-13623	Male	H	62	fibroblast	avail
voce_1	QC1Hip-13624	Male	H	62	iPSC	avail
voce_2	QC1Hip-13625	Male	H	62	iPSC	avail
vuna	QC1Hip-8590	Female	H	67	fibroblast	avail		derived iPSC avail
vuna_3	QC1Hip-8592	Female	H	67	iPSC	avail	avail	avail	Y	Y	Y
wahn	QC1Hip-12881	Female	U	67	fibroblast	avail
wahn_1	QC1Hip-12882	Female	U	67	iPSC	avail
wahn_2	QC1Hip-12883	Female	U	67	iPSC	avail
wetu	QC1Hip-2913	Female	T	57	fibroblast	avail
wibj	QC1Hip-3983	Female	H	57	fibroblast	avail
wigw	QC1Hip-11733	Male	U	67	fibroblast	avail
wigw_2	QC1Hip-11734	Male	U	67	iPSC	avail	avail
wiii	QC1Hip-8098	Female	K	67	fibroblast	avail
wiii_2	QC1Hip-7451	Female	K	67	iPSC	avail	avail
wiii_3	QC1Hip-7452	Female	K	67	iPSC	avail	avail
wopl	QC1Hip-2271	Male	U	57	fibroblast	avail		derived iPSC avail
wopl_1		Male	U	57	iPSC			avail	Y
wuye	QC1Hip-3727	Female	J	32	fibroblast	avail		derived iPSC avail
wuye_2		Female	J	32	iPSC			avail	Y		Y
xojn	QC1Hip-11696	Female	K	52	fibroblast	avail		derived iPSC avail
xojn_3	QC1Hip-11697	Female	K	52	iPSC	avail	avail	avail	Y	Y	Y
xomm	QC1Hip-5637	Male	H	52	fibroblast	avail
xomm_1	QC1Hip-5638	Male	H	52	iPSC	avail
xomm_2	QC1Hip-5639	Male	H	52	iPSC	avail
xugn	QC1Hip-3980	Male	H	67	fibroblast	avail
xuja	QC1Hip-3693	Female	V	47	fibroblast	avail
yelp	QC1Hip-6653	Female	V	47	fibroblast	avail		derived iPSC avail
yelp_3	QC1Hip-6651	Female	V	47	iPSC	avail	avail	avail	Y	Y	Y
yelp_4	QC1Hip-6652	Female	V	47	iPSC	avail
yemz	QC1Hip-4117	Male	H	72	fibroblast	avail		derived iPSC avail
yemz_1		Male	H	72	iPSC			avail	Y
yoch	QC1Hip-12264	Female	F	62	fibroblast	avail		derived iPSC avail
yoch_6	QC1Hip-12052	Female	F	62	iPSC	avail	avail	avail	Y		Y
zaie	QC1Hip-12878	Female	W	72	fibroblast	avail
zaie_1	QC1Hip-12879	Female	W	72	iPSC	avail
zaie_5	QC1Hip-12880	Female	W	72	iPSC	avail
zapk	QC1Hip-3875	Male	H	62	fibroblast	avail
zerv	QC1Hip-12056	Female	H	42	fibroblast	avail		derived iPSC avail
zerv_7	QC1Hip-12057	Female	H	42	iPSC	avail	avail
zerv_8	QC1Hip-12058	Female	H	42	iPSC	avail	avail	avail	Y	Y	Y
zihe	QC1Hip-10104	Female	T	77	fibroblast	avail		derived iPSC avail
zihe_1	QC1Hip-10105	Female	T	77	iPSC	avail	avail	avail	Y
ziyn	QC1Hip-7824	Female	T	62	fibroblast	avail
ziyn_5	QC1Hip-7822	Female	T	62	iPSC	avail
ziyn_6	QC1Hip-7823	Female	T	62	iPSC	avail	avail
zoxy	QC1Hip-3660	Female	K	62	fibroblast	avail

## Sheet: Supplementary Data 2
group1	group2	Test	p_value_twosides	estimate_twosides	conf1	conf2
Dloop	rest of regions	Fisher's Exact Test	9.47994e-05	2.24572	1.45017	3.58152
missense	rest of regions	Fisher's Exact Test	0.00389692	0.704926	0.55271	0.898506
rRNA	rest of regions	Fisher's Exact Test	0.19778	1.21169	0.902472	1.63642
syn	rest of regions	Fisher's Exact Test	0.585302	1.11986	0.770434	1.64755
tRNA	rest of regions	Fisher's Exact Test	0.0411684	0.622556	0.390102	1.00183
Dloop	missense	Fisher's Exact Test	2.68883e-05	2.47997	1.57425	4.01554
Dloop	rRNA	Fisher's Exact Test	0.0209055	1.7792	1.07763	3.00169
Dloop	syn	Fisher's Exact Test	0.0241305	1.86967	1.06607	3.3246
Dloop	tRNA	Fisher's Exact Test	0.000124601	3.19702	1.70184	6.07478
missense	rRNA	Fisher's Exact Test	0.0338728	0.717787	0.521792	0.982612
missense	syn	Fisher's Exact Test	0.159226	0.754844	0.504201	1.11785
missense	tRNA	Fisher's Exact Test	0.282367	1.29412	0.791891	2.09879
rRNA	syn	Fisher's Exact Test	0.828365	1.05151	0.669738	1.64066
rRNA	tRNA	Fisher's Exact Test	0.0245292	1.8014	1.05829	3.05144
syn	tRNA	Fisher's Exact Test	0.0658002	1.71189	0.954292	3.07051
Dloop	increase vs decrease	bioExact Binomial Test	7.845e-16	0.8169935	0.746483	0.874814
missense	increase vs decrease	bioExact Binomial Test	3.185e-12	0.642617	0.602672	0.681141
rRNA	increase vs decrease	bioExact Binomial Test	1.528e-13	0.65917	0.765949	0.714777
syn	increase vs decrease	bioExact Binomial Test	2.667e-07	0.62697	0.774039	0.704403
tRNA	increase vs decrease	bioExact Binomial Test	0.1606	0.581395	0.470057	0.686963
Dloop	missense	Kolmogorov-Smirnov Tests	0.0001586
Dloop	rRNA	Kolmogorov-Smirnov Tests	0.0325
Dloop	syn	Kolmogorov-Smirnov Tests	0.04348
Dloop	tRNA	Kolmogorov-Smirnov Tests	0.0003617
missense	rRNA	Kolmogorov-Smirnov Tests	0.03943
missense	syn	Kolmogorov-Smirnov Tests	0.2902
missense	tRNA	Kolmogorov-Smirnov Tests	0.4482
rRNA	syn	Kolmogorov-Smirnov Tests	0.7467
rRNA	tRNA	Kolmogorov-Smirnov Tests	0.02276
syn	tRNA	Kolmogorov-Smirnov Tests	0.1118
Dloop	increase vs decrease	Kolmogorov-Smirnov Tests	0.008392
missense	increase vs decrease	Kolmogorov-Smirnov Tests	8.596e-10
rRNA	increase vs decrease	Kolmogorov-Smirnov Tests	9.445e-05
syn	increase vs decrease	Kolmogorov-Smirnov Tests	0.01938
tRNA	increase vs decrease	Kolmogorov-Smirnov Tests	0.04131

## Sheet: Supplementary Data 3
cell line	cell_stage	geneID	%varianceComponence_bymtDNAnonsyn	Residuals
hecn_3	ipsc	ENSG00000001626_CFTR	0.0547152	0.945285
xojn_3	defendo	ENSG00000001626_CFTR	0.0664686	0.933531
hecn_3	mesendo	ENSG00000079150_FKBP7	0.0542309	0.945769
liqa_1	ipsc	ENSG00000079150_FKBP7	0.0707572	0.929243
xojn_3	defendo	ENSG00000081386_ZNF510	0.0656014	0.934399
yelp_3	defendo	ENSG00000081386_ZNF510	0.0500484	0.949952
eesb_1	mesendo	ENSG00000082014_SMARCD3	0.122284	0.877716
liqa_1	defendo	ENSG00000082014_SMARCD3	0.0777665	0.922234
eesb_1	defendo	ENSG00000088808_PPP1R13B	0.0796141	0.920386
liqa_1	ipsc	ENSG00000088808_PPP1R13B	0.0927904	0.90721
liqa_1	ipsc	ENSG00000089163_SIRT4	0.0662992	0.933701
vuna_3	defendo	ENSG00000089163_SIRT4	0.052331	0.947669
hecn_3	mesendo	ENSG00000105204_DYRK1B	0.0553883	0.944612
vuna_3	defendo	ENSG00000105204_DYRK1B	0.0710173	0.928983
liqa_1	ipsc	ENSG00000108439_PNPO	0.0513075	0.948693
puie_5	defendo	ENSG00000108439_PNPO	0.0593916	0.940608
yelp_3	mesendo	ENSG00000109610_SOD3	0.0974059	0.902594
zerv_8	mesendo	ENSG00000109610_SOD3	0.0726716	0.927328
liqa_1	ipsc	ENSG00000113645_WWC1	0.0516268	0.948373
xojn_3	defendo	ENSG00000113645_WWC1	0.147635	0.852365
hecn_3	ipsc	ENSG00000114948_ADAM23	0.0916768	0.908323
xojn_3	defendo	ENSG00000114948_ADAM23	0.0932279	0.906772
eesb_1	mesendo	ENSG00000117533_VAMP4	0.0990032	0.900997
hajc_1	ipsc	ENSG00000117533_VAMP4	0.0539551	0.946045
eipl_1	mesendo	ENSG00000119514_GALNT12	0.0547694	0.945231
hecn_3	ipsc	ENSG00000119514_GALNT12	0.0648742	0.935126
vuna_3	defendo	ENSG00000120860_CCDC53	0.0736458	0.926354
zerv_8	mesendo	ENSG00000120860_CCDC53	0.0760996	0.9239
vuna_3	defendo	ENSG00000122483_CCDC18	0.107997	0.892003
xojn_3	defendo	ENSG00000122483_CCDC18	0.0502397	0.94976
eipl_1	mesendo	ENSG00000123810_B9D2	0.0524429	0.947557
hajc_1	ipsc	ENSG00000123810_B9D2	0.0519405	0.94806
liqa_1	ipsc	ENSG00000124302_CHST8	0.0547723	0.945228
yelp_3	mesendo	ENSG00000124302_CHST8	0.0601951	0.939805
liqa_1	defendo	ENSG00000124575_HIST1H1D	0.0558004	0.9442
liqa_1	ipsc	ENSG00000124575_HIST1H1D	0.0504329	0.949567
xojn_3	defendo	ENSG00000124575_HIST1H1D	0.0548017	0.945198
hecn_3	mesendo	ENSG00000124610_HIST1H1A	0.0684643	0.931536
vuna_3	defendo	ENSG00000124610_HIST1H1A	0.310578	0.689422
eesb_1	defendo	ENSG00000126903_SLC10A3	0.0532952	0.946705
yelp_3	defendo	ENSG00000126903_SLC10A3	0.0612921	0.938708
hecn_3	mesendo	ENSG00000131848_ZSCAN5A	0.0509383	0.949062
yelp_3	mesendo	ENSG00000131848_ZSCAN5A	0.051434	0.948566
hecn_3	mesendo	ENSG00000132361_CLUH	0.0741002	0.9259
xojn_3	defendo	ENSG00000132361_CLUH	0.0736514	0.926349
joxm_1	mesendo	ENSG00000134121_CHL1	0.0579779	0.942022
vuna_3	defendo	ENSG00000134121_CHL1	0.111871	0.888129
kuco_1	defendo	ENSG00000137486_ARRB1	0.058411	0.941589
yelp_3	mesendo	ENSG00000137486_ARRB1	0.054754	0.945246
liqa_1	ipsc	ENSG00000138111_TMEM180	0.0993295	0.90067
xojn_3	defendo	ENSG00000138111_TMEM180	0.0851046	0.914895
hecn_3	mesendo	ENSG00000139354_GAS2L3	0.060419	0.939581
liqa_1	ipsc	ENSG00000139354_GAS2L3	0.0619849	0.938015
kuco_1	defendo	ENSG00000140950_TLDC1	0.0594536	0.940546
xojn_3	defendo	ENSG00000140950_TLDC1	0.0737973	0.926203
eesb_1	mesendo	ENSG00000142227_EMP3	0.0667715	0.933228
vuna_3	defendo	ENSG00000142227_EMP3	0.0668062	0.933194
eesb_1	mesendo	ENSG00000142444_C19orf52	0.0630437	0.936956
puie_5	defendo	ENSG00000142444_C19orf52	0.0799042	0.920096
liqa_1	defendo	ENSG00000146215_CRIP3	0.0503126	0.949687
yelp_3	mesendo	ENSG00000146215_CRIP3	0.060606	0.939394
eesb_1	mesendo	ENSG00000149970_CNKSR2	0.105132	0.894868
hecn_3	ipsc	ENSG00000149970_CNKSR2	0.0870858	0.912914
kuco_1	defendo	ENSG00000152413_HOMER1	0.0507085	0.949291
yelp_3	mesendo	ENSG00000152413_HOMER1	0.0544268	0.945573
hajc_1	ipsc	ENSG00000154122_ANKH	0.0562602	0.94374
xojn_3	defendo	ENSG00000154122_ANKH	0.0593014	0.940699
liqa_1	defendo	ENSG00000157992_KRTCAP3	0.0540627	0.945937
vuna_3	defendo	ENSG00000157992_KRTCAP3	0.073482	0.926518
hajc_1	ipsc	ENSG00000163530_DPPA2	0.0595154	0.940485
xojn_3	defendo	ENSG00000163530_DPPA2	0.276539	0.723461
eesb_1	mesendo	ENSG00000163746_PLSCR2	0.0984777	0.901522
hajc_1	ipsc	ENSG00000163746_PLSCR2	0.0522682	0.947732
xojn_3	defendo	ENSG00000163746_PLSCR2	0.0641176	0.935882
hecn_3	mesendo	ENSG00000163975_MFI2	0.129161	0.870839
kuco_1	defendo	ENSG00000163975_MFI2	0.0944667	0.905533
eesb_1	mesendo	ENSG00000164488_DACT2	0.149129	0.850871
liqa_1	ipsc	ENSG00000164488_DACT2	0.0985911	0.901409
xojn_3	defendo	ENSG00000164488_DACT2	0.0647636	0.935236
eesb_1	defendo	ENSG00000164707_SLC13A4	0.0568857	0.943114
eipl_1	defendo	ENSG00000164707_SLC13A4	0.0578255	0.942174
eesb_1	mesendo	ENSG00000165156_ZHX1	0.085377	0.914623
puie_5	defendo	ENSG00000165156_ZHX1	0.0597737	0.940226
eesb_1	mesendo	ENSG00000165644_COMTD1	0.0501606	0.949839
hecn_3	ipsc	ENSG00000165644_COMTD1	0.0728429	0.927157
liqa_1	ipsc	ENSG00000167535_CACNB3	0.0536148	0.946385
zerv_8	mesendo	ENSG00000167535_CACNB3	0.0656229	0.934377
liqa_1	ipsc	ENSG00000169297_NR0B1	0.0543056	0.945694
vuna_3	defendo	ENSG00000169297_NR0B1	0.0915291	0.908471
liqa_1	ipsc	ENSG00000170231_FABP6	0.0504266	0.949573
puie_5	defendo	ENSG00000170231_FABP6	0.0532249	0.946775
joxm_1	ipsc	ENSG00000173947_PIFO	0.0569728	0.943027
liqa_1	ipsc	ENSG00000173947_PIFO	0.0602839	0.939716
hajc_1	ipsc	ENSG00000175426_PCSK1	0.0899838	0.910016
hecn_3	ipsc	ENSG00000175426_PCSK1	0.175311	0.824689
liqa_1	defendo	ENSG00000176532_PRR15	0.0851065	0.914894
liqa_1	ipsc	ENSG00000176532_PRR15	0.0527959	0.947204
hecn_3	mesendo	ENSG00000178537_SLC25A20	0.0521422	0.947858
yelp_3	ipsc	ENSG00000178537_SLC25A20	0.057368	0.942632
hecn_3	mesendo	ENSG00000178814_OPLAH	0.0772807	0.922719
vuna_3	defendo	ENSG00000178814_OPLAH	0.0543288	0.945671
kuco_1	defendo	ENSG00000181523_SGSH	0.0657317	0.934268
puie_5	defendo	ENSG00000181523_SGSH	0.0584331	0.941567
liqa_1	defendo	ENSG00000182611_HIST1H2AJ	0.0529293	0.947071
liqa_1	ipsc	ENSG00000182611_HIST1H2AJ	0.0610712	0.938929
xojn_3	defendo	ENSG00000182611_HIST1H2AJ	0.0700313	0.929969
eesb_1	mesendo	ENSG00000183378_OVCH2	0.0571074	0.942893
hecn_3	mesendo	ENSG00000183378_OVCH2	0.0696881	0.930312
hecn_3	mesendo	ENSG00000184154_LRTOMT	0.0643976	0.935602
liqa_1	ipsc	ENSG00000184154_LRTOMT	0.0770973	0.922903
eesb_1	mesendo	ENSG00000185033_SEMA4B	0.0506711	0.949329
yelp_3	ipsc	ENSG00000185033_SEMA4B	0.0539628	0.946037
hecn_3	ipsc	ENSG00000185332_TMEM105	0.0920787	0.907921
xojn_3	defendo	ENSG00000185332_TMEM105	0.0950121	0.904988
eesb_1	mesendo	ENSG00000185453_C19orf68	0.111889	0.888111
xojn_3	defendo	ENSG00000185453_C19orf68	0.0613103	0.93869
hecn_3	mesendo	ENSG00000186952_TMEM232	0.111612	0.888388
puie_5	defendo	ENSG00000186952_TMEM232	0.0522725	0.947727
hecn_3	mesendo	ENSG00000196116_TDRD7	0.0824672	0.917533
vuna_3	defendo	ENSG00000196116_TDRD7	0.0561779	0.943822
eesb_1	mesendo	ENSG00000197415_VEPH1	0.0760376	0.923962
zerv_8	mesendo	ENSG00000197415_VEPH1	0.132525	0.867475
liqa_1	ipsc	ENSG00000198366_HIST1H3A	0.0578957	0.942104
vuna_3	defendo	ENSG00000198366_HIST1H3A	0.075622	0.924378
hecn_3	defendo	ENSG00000198814_GK	0.0520547	0.947945
yelp_3	mesendo	ENSG00000198814_GK	0.0587246	0.941275
eesb_1	mesendo	ENSG00000214530_STARD10	0.0504889	0.949511
liqa_1	ipsc	ENSG00000214530_STARD10	0.078467	0.921533
vuna_3	defendo	ENSG00000214530_STARD10	0.0513567	0.948643
kuco_1	defendo	ENSG00000224837_GCSHP5	0.0617399	0.93826
liqa_1	defendo	ENSG00000224837_GCSHP5	0.0541257	0.945874
liqa_1	ipsc	ENSG00000233224_HIST1H2AM	0.0609666	0.939033
xojn_3	defendo	ENSG00000233224_HIST1H2AM	0.0706375	0.929362
liqa_1	defendo	ENSG00000235750_KIAA0040	0.0506577	0.949342
liqa_1	ipsc	ENSG00000235750_KIAA0040	0.0604495	0.939551
joxm_1	ipsc	ENSG00000250361_GYPB	0.0666959	0.933304
vuna_3	defendo	ENSG00000250361_GYPB	0.0642479	0.935752
eesb_1	mesendo	ENSG00000259431_THTPA	0.0665759	0.933424
kuco_1	defendo	ENSG00000259431_THTPA	0.0532691	0.946731
eipl_1	defendo	ENSG00000003147_ICA1	0.0538712	0.946129
puie_5	defendo	ENSG00000004399_PLXND1	0.0507511	0.949249
hecn_3	mesendo	ENSG00000005249_PRKAR2B	0.0575042	0.942496
liqa_1	ipsc	ENSG00000005812_FBXL3	0.134708	0.865292
hajc_1	ipsc	ENSG00000006118_TMEM132A	0.0551593	0.944841
vuna_3	defendo	ENSG00000006606_CCL26	0.105262	0.894738
vuna_3	defendo	ENSG00000006747_SCIN	0.135713	0.864287
yelp_3	ipsc	ENSG00000007944_MYLIP	0.0680789	0.931921
hecn_3	mesendo	ENSG00000010017_RANBP9	0.125778	0.874222
hecn_3	mesendo	ENSG00000013364_MVP	0.068007	0.931993
hecn_3	ipsc	ENSG00000025423_HSD17B6	0.0761524	0.923848
xojn_3	defendo	ENSG00000025434_NR1H3	0.0685144	0.931486
hecn_3	mesendo	ENSG00000031003_FAM13B	0.110769	0.889231
liqa_1	ipsc	ENSG00000033100_CHPF2	0.100864	0.899136
eesb_1	mesendo	ENSG00000042286_AIFM2	0.101159	0.898841
liqa_1	ipsc	ENSG00000042445_RETSAT	0.0654885	0.934511
vuna_3	defendo	ENSG00000043143_JADE2	0.0570575	0.942942
vuna_3	defendo	ENSG00000046647_GEMIN8	0.0612944	0.938706
zerv_8	mesendo	ENSG00000047346_FAM214A	0.13355	0.86645
liqa_1	ipsc	ENSG00000047621_C12orf4	0.082739	0.917261
hecn_3	mesendo	ENSG00000050344_NFE2L3	0.098656	0.901344
eesb_1	mesendo	ENSG00000050820_BCAR1	0.0665284	0.933472
xojn_3	defendo	ENSG00000051180_RAD51	0.0653021	0.934698
liqa_1	ipsc	ENSG00000058091_CDK14	0.0619632	0.938037
eesb_1	mesendo	ENSG00000059588_TARBP1	0.0636809	0.936319
liqa_1	defendo	ENSG00000063241_ISOC2	0.050257	0.949743
zerv_8	mesendo	ENSG00000064042_LIMCH1	0.0539422	0.946058
zerv_8	mesendo	ENSG00000064652_SNX24	0.0592297	0.94077
vuna_3	defendo	ENSG00000064763_FAR2	0.0704904	0.92951
xojn_3	defendo	ENSG00000064999_ANKS1A	0.0653615	0.934638
hajc_1	ipsc	ENSG00000065621_GSTO2	0.0599527	0.940047
eipl_1	mesendo	ENSG00000067365_METTL22	0.0528925	0.947108
joxm_1	ipsc	ENSG00000069667_RORA	0.0586058	0.941394
kuco_1	defendo	ENSG00000069966_GNB5	0.0727729	0.927227
liqa_1	defendo	ENSG00000071655_MBD3	0.0697382	0.930262
vuna_3	defendo	ENSG00000072135_PTPN18	0.0593106	0.940689
hecn_3	ipsc	ENSG00000072195_SPEG	0.0604473	0.939553
xojn_3	defendo	ENSG00000073417_PDE8A	0.0581498	0.94185
hecn_3	ipsc	ENSG00000073605_GSDMB	0.0506023	0.949398
eesb_1	mesendo	ENSG00000074047_GLI2	0.0542395	0.945761
eesb_1	mesendo	ENSG00000076513_ANKRD13A	0.0526736	0.947326
eesb_1	mesendo	ENSG00000076864_RAP1GAP	0.122965	0.877035
yelp_3	mesendo	ENSG00000077157_PPP1R12B	0.0539773	0.946023
xojn_3	defendo	ENSG00000077454_LRCH4	0.0529255	0.947074
kuco_1	defendo	ENSG00000078018_MAP2	0.0762868	0.923713
yelp_3	ipsc	ENSG00000078295_ADCY2	0.0503125	0.949687
eipl_1	mesendo	ENSG00000079215_SLC1A3	0.0569682	0.943032
yelp_3	defendo	ENSG00000079257_LXN	0.0522557	0.947744
eesb_1	defendo	ENSG00000080819_CPOX	0.0615538	0.938446
yelp_3	mesendo	ENSG00000082458_DLG3	0.0544357	0.945564
hecn_3	defendo	ENSG00000082497_SERTAD4	0.133113	0.866887
zerv_8	mesendo	ENSG00000083097_DOPEY1	0.05859	0.94141
hecn_3	mesendo	ENSG00000083168_KAT6A	0.0516742	0.948326
eesb_1	mesendo	ENSG00000083307_GRHL2	0.0503845	0.949615
xojn_3	defendo	ENSG00000083750_RRAGB	0.102605	0.897395
eesb_1	mesendo	ENSG00000083799_CYLD	0.058195	0.941805
yelp_3	mesendo	ENSG00000083838_ZNF446	0.06226	0.93774
liqa_1	ipsc	ENSG00000085276_MECOM	0.0547808	0.945219
yelp_3	mesendo	ENSG00000087008_ACOX3	0.0754227	0.924577
vuna_3	defendo	ENSG00000087085_ACHE	0.0550982	0.944902
vuna_3	defendo	ENSG00000088298_EDEM2	0.0509097	0.94909
liqa_1	ipsc	ENSG00000088727_KIF9	0.0554712	0.944529
hecn_3	mesendo	ENSG00000088876_ZNF343	0.0557145	0.944285
hecn_3	mesendo	ENSG00000090776_EFNB1	0.10956	0.89044
hajc_1	ipsc	ENSG00000091136_LAMB1	0.0547574	0.945243
eesb_1	defendo	ENSG00000092929_UNC13D	0.0634886	0.936511
zerv_8	mesendo	ENSG00000095397_DFNB31	0.0521749	0.947825
hajc_1	ipsc	ENSG00000099256_PRTFDC1	0.0575265	0.942474
joxm_1	defendo	ENSG00000099725_PRKY	0.0832493	0.916751
yelp_3	mesendo	ENSG00000099904_ZDHHC8	0.0565962	0.943404
eesb_1	mesendo	ENSG00000099953_MMP11	0.0684996	0.9315
zerv_8	mesendo	ENSG00000100068_LRP5L	0.0516594	0.948341
vuna_3	defendo	ENSG00000100092_SH3BP1	0.0608944	0.939106
vuna_3	defendo	ENSG00000100097_LGALS1	0.111821	0.888179
hecn_3	mesendo	ENSG00000100379_KCTD17	0.0677314	0.932269
kuco_1	defendo	ENSG00000100413_POLR3H	0.0888446	0.911155
xojn_3	defendo	ENSG00000100526_CDKN3	0.1192	0.8808
vuna_3	defendo	ENSG00000100985_MMP9	0.0585824	0.941418
eesb_1	mesendo	ENSG00000101134_DOK5	0.056028	0.943972
liqa_1	defendo	ENSG00000101311_FERMT1	0.0677855	0.932214
hecn_3	ipsc	ENSG00000101353_MROH8	0.0584589	0.941541
xojn_3	defendo	ENSG00000101447_FAM83D	0.0502989	0.949701
hecn_3	ipsc	ENSG00000101670_LIPG	0.087043	0.912957
eesb_1	mesendo	ENSG00000101850_GPR143	0.0942473	0.905753
liqa_1	ipsc	ENSG00000102078_SLC25A14	0.067461	0.932539
vuna_3	defendo	ENSG00000102125_TAZ	0.0507849	0.949215
eesb_1	mesendo	ENSG00000102195_GPR50	0.0597025	0.940297
vuna_3	defendo	ENSG00000102554_KLF5	0.0683441	0.931656
xojn_3	defendo	ENSG00000102575_ACP5	0.161876	0.838124
vuna_3	defendo	ENSG00000102743_SLC25A15	0.0667143	0.933286
liqa_1	ipsc	ENSG00000102786_INTS6	0.083265	0.916735
eesb_1	mesendo	ENSG00000103266_STUB1	0.0624642	0.937536
liqa_1	ipsc	ENSG00000103316_CRYM	0.0712746	0.928725
yelp_3	mesendo	ENSG00000103502_CDIPT	0.0636772	0.936323
yelp_3	ipsc	ENSG00000103657_HERC1	0.0719557	0.928044
yelp_3	mesendo	ENSG00000103723_AP3B2	0.0773345	0.922665
hecn_3	mesendo	ENSG00000103876_FAH	0.0555872	0.944413
vuna_3	defendo	ENSG00000103995_CEP152	0.0784408	0.921559
eesb_1	mesendo	ENSG00000104213_PDGFRL	0.0618753	0.938125
liqa_1	ipsc	ENSG00000104267_CA2	0.0584714	0.941529
eesb_1	defendo	ENSG00000104299_INTS9	0.0522494	0.947751
vuna_3	defendo	ENSG00000104413_ESRP1	0.0577312	0.942269
liqa_1	ipsc	ENSG00000104626_ERI1	0.0598771	0.940123
eesb_1	defendo	ENSG00000104687_GSR	0.0593662	0.940634
vuna_3	defendo	ENSG00000104689_TNFRSF10A	0.0547114	0.945289
liqa_1	defendo	ENSG00000104808_DHDH	0.0679113	0.932089
yelp_3	mesendo	ENSG00000104880_ARHGEF18	0.0808711	0.919129
hecn_3	ipsc	ENSG00000104883_PEX11G	0.0646668	0.935333
vuna_3	defendo	ENSG00000104892_KLC3	0.0618606	0.938139
xojn_3	defendo	ENSG00000104998_IL27RA	0.169953	0.830047
xojn_3	defendo	ENSG00000105072_C19orf44	0.0517396	0.94826
liqa_1	ipsc	ENSG00000105321_CCDC9	0.057444	0.942556
hajc_1	ipsc	ENSG00000105538_RASIP1	0.0531579	0.946842
joxm_1	ipsc	ENSG00000105576_TNPO2	0.0547893	0.945211
vuna_3	defendo	ENSG00000105612_DNASE2	0.0570622	0.942938
hajc_1	ipsc	ENSG00000105717_PBX4	0.0603545	0.939645
hajc_1	ipsc	ENSG00000105808_RASA4	0.0549127	0.945087
kuco_1	defendo	ENSG00000105825_TFPI2	0.0556393	0.944361
hecn_3	mesendo	ENSG00000105948_TTC26	0.0584903	0.94151
kuco_1	defendo	ENSG00000106018_VIPR2	0.052114	0.947886
vuna_3	defendo	ENSG00000106153_CHCHD2	0.0617969	0.938203
kuco_1	defendo	ENSG00000106333_PCOLCE	0.0552787	0.944721
hecn_3	mesendo	ENSG00000106608_URGCP	0.0520495	0.94795
eesb_1	mesendo	ENSG00000106733_NMRK1	0.061949	0.938051
xojn_3	defendo	ENSG00000106991_ENG	0.0509682	0.949032
zerv_8	mesendo	ENSG00000106992_AK1	0.0594761	0.940524
xojn_3	defendo	ENSG00000107551_RASSF4	0.0926101	0.90739
vuna_3	defendo	ENSG00000107815_C10orf2	0.129287	0.870713
liqa_1	ipsc	ENSG00000107863_ARHGAP21	0.066989	0.933011
eesb_1	mesendo	ENSG00000107902_LHPP	0.0594692	0.940531
vuna_3	defendo	ENSG00000108187_PBLD	0.0518702	0.94813
hecn_3	mesendo	ENSG00000108387_SEPT4	0.107288	0.892712
hecn_3	mesendo	ENSG00000108590_MED31	0.0746144	0.925386
liqa_1	ipsc	ENSG00000108669_CYTH1	0.0805723	0.919428
eesb_1	mesendo	ENSG00000108691_CCL2	0.0663994	0.933601
xojn_3	defendo	ENSG00000108733_PEX12	0.0857048	0.914295
kuco_1	defendo	ENSG00000108771_DHX58	0.166383	0.833617
xojn_3	defendo	ENSG00000108830_RND2	0.0744446	0.925555
xojn_3	defendo	ENSG00000109339_MAPK10	0.0851101	0.91489
eesb_1	mesendo	ENSG00000109762_SNX25	0.0595442	0.940456
eesb_1	mesendo	ENSG00000109787_KLF3	0.0545099	0.94549
hecn_3	mesendo	ENSG00000109794_FAM149A	0.0811052	0.918895
eesb_1	mesendo	ENSG00000110057_UNC93B1	0.0636286	0.936371
liqa_1	ipsc	ENSG00000110148_CCKBR	0.0660698	0.93393
hecn_3	mesendo	ENSG00000110693_SOX6	0.0561088	0.943891
liqa_1	ipsc	ENSG00000110711_AIP	0.0519607	0.948039
vuna_3	defendo	ENSG00000110719_TCIRG1	0.0964255	0.903574
vuna_3	defendo	ENSG00000110768_GTF2H1	0.0939877	0.906012
vuna_3	defendo	ENSG00000111412_C12orf49	0.0588304	0.94117
xojn_3	defendo	ENSG00000111665_CDCA3	0.0612175	0.938783
joxm_1	ipsc	ENSG00000111859_NEDD9	0.0605203	0.93948
hajc_1	ipsc	ENSG00000111907_TPD52L1	0.0520627	0.947937
hajc_1	ipsc	ENSG00000111912_NCOA7	0.0551522	0.944848
xojn_3	defendo	ENSG00000112029_FBXO5	0.0536159	0.946384
vuna_3	defendo	ENSG00000112149_CD83	0.069565	0.930435
xojn_3	defendo	ENSG00000112183_RBM24	0.0899371	0.910063
xojn_3	defendo	ENSG00000112357_PEX7	0.0862293	0.913771
joxm_1	defendo	ENSG00000112659_CUL9	0.0576995	0.942301
zerv_8	mesendo	ENSG00000113108_APBB3	0.0561085	0.943891
joxm_1	ipsc	ENSG00000113119_TMCO6	0.135319	0.864681
yelp_3	mesendo	ENSG00000113580_NR3C1	0.0524981	0.947502
kuco_1	defendo	ENSG00000113719_ERGIC1	0.0563812	0.943619
eipl_1	defendo	ENSG00000113739_STC2	0.056712	0.943288
hecn_3	ipsc	ENSG00000113790_EHHADH	0.0695059	0.930494
zerv_8	mesendo	ENSG00000114638_UPK1B	0.0552967	0.944703
xojn_3	defendo	ENSG00000114648_KLHL18	0.053043	0.946957
liqa_1	defendo	ENSG00000114859_CLCN2	0.0526966	0.947303
liqa_1	ipsc	ENSG00000115138_POMC	0.093465	0.906535
eesb_1	mesendo	ENSG00000115318_LOXL3	0.0711663	0.928834
yelp_3	mesendo	ENSG00000115657_ABCB6	0.0688211	0.931179
eesb_1	mesendo	ENSG00000115998_C2orf42	0.0543393	0.945661
xojn_3	defendo	ENSG00000116675_DNAJC6	0.0591279	0.940872
liqa_1	ipsc	ENSG00000116791_CRYZ	0.0501526	0.949847
liqa_1	defendo	ENSG00000116871_MAP7D1	0.0575589	0.942441
eesb_1	mesendo	ENSG00000117155_SSX2IP	0.0579715	0.942029
eipl_1	defendo	ENSG00000117266_CDK18	0.056415	0.943585
hajc_1	ipsc	ENSG00000117408_IPO13	0.0689706	0.931029
kuco_1	defendo	ENSG00000117461_PIK3R3	0.0678531	0.932147
liqa_1	ipsc	ENSG00000117477_CCDC181	0.0690688	0.930931
hecn_3	ipsc	ENSG00000117480_FAAH	0.0502472	0.949753
xojn_3	defendo	ENSG00000117595_IRF6	0.0690795	0.930921
yelp_3	mesendo	ENSG00000118197_DDX59	0.0611883	0.938812
liqa_1	defendo	ENSG00000118231_CRYGD	0.0533415	0.946659
liqa_1	ipsc	ENSG00000118242_MREG	0.0682608	0.931739
xojn_3	defendo	ENSG00000118507_AKAP7	0.063973	0.936027
liqa_1	defendo	ENSG00000118785_SPP1	0.0827642	0.917236
vuna_3	defendo	ENSG00000119392_GLE1	0.0550773	0.944923
vuna_3	defendo	ENSG00000119431_HDHD3	0.0542966	0.945703
liqa_1	ipsc	ENSG00000119723_COQ6	0.0501476	0.949852
xojn_3	defendo	ENSG00000119729_RHOQ	0.159916	0.840084
yelp_3	mesendo	ENSG00000119778_ATAD2B	0.0611232	0.938877
eesb_1	mesendo	ENSG00000120055_C10orf95	0.0550077	0.944992
eesb_1	mesendo	ENSG00000120820_GLT8D2	0.0755235	0.924477
hecn_3	mesendo	ENSG00000120833_SOCS2	0.0581425	0.941858
vuna_3	defendo	ENSG00000120885_CLU	0.0759583	0.924042
hecn_3	ipsc	ENSG00000120910_PPP3CC	0.0501473	0.949853
hecn_3	mesendo	ENSG00000121680_PEX16	0.0732805	0.926719
eesb_1	mesendo	ENSG00000121864_ZNF639	0.0935314	0.906469
vuna_3	defendo	ENSG00000121988_ZRANB3	0.0500116	0.949988
hecn_3	mesendo	ENSG00000122507_BBS9	0.0538707	0.946129
xojn_3	defendo	ENSG00000122696_SLC25A51	0.0811255	0.918875
eesb_1	mesendo	ENSG00000123124_WWP1	0.0594766	0.940523
vuna_3	defendo	ENSG00000123159_GIPC1	0.0615223	0.938478
yelp_3	mesendo	ENSG00000123240_OPTN	0.0735011	0.926499
joxm_1	ipsc	ENSG00000123243_ITIH5	0.0519841	0.948016
eesb_1	mesendo	ENSG00000123358_NR4A1	0.069896	0.930104
hecn_3	mesendo	ENSG00000123411_IKZF4	0.0571145	0.942886
liqa_1	defendo	ENSG00000123427_METTL21B	0.062575	0.937425
yelp_3	mesendo	ENSG00000123643_SLC36A1	0.0859522	0.914048
liqa_1	defendo	ENSG00000124074_ENKD1	0.101513	0.898487
vuna_3	defendo	ENSG00000124216_SNAI1	0.0549003	0.9451
puie_5	defendo	ENSG00000124459_ZNF45	0.0604664	0.939534
eesb_1	defendo	ENSG00000124875_CXCL6	0.0601095	0.939891
hecn_3	ipsc	ENSG00000124942_AHNAK	0.10848	0.89152
xojn_3	defendo	ENSG00000125124_BBS2	0.0536364	0.946364
xojn_3	defendo	ENSG00000125354_SEPT6	0.0556912	0.944309
vuna_3	defendo	ENSG00000125375_ATP5S	0.0613005	0.9387
xojn_3	defendo	ENSG00000125520_SLC2A4RG	0.0866746	0.913325
hecn_3	ipsc	ENSG00000125730_C3	0.0671934	0.932807
eesb_1	defendo	ENSG00000125798_FOXA2	0.109285	0.890715
hecn_3	ipsc	ENSG00000125845_BMP2	0.0732362	0.926764
vuna_3	defendo	ENSG00000125968_ID1	0.052247	0.947753
eesb_1	mesendo	ENSG00000126001_CEP250	0.0630703	0.93693
xojn_3	defendo	ENSG00000126106_TMEM53	0.0508696	0.94913
eesb_1	mesendo	ENSG00000126803_HSPA2	0.0624106	0.937589
vuna_3	defendo	ENSG00000127399_LRRC61	0.0751871	0.924813
vuna_3	defendo	ENSG00000127720_METTL25	0.0508336	0.949166
hecn_3	mesendo	ENSG00000128016_ZFP36	0.11688	0.88312
xojn_3	defendo	ENSG00000128040_SPINK2	0.0916276	0.908372
liqa_1	defendo	ENSG00000128266_GNAZ	0.0860526	0.913947
hajc_1	ipsc	ENSG00000128311_TST	0.0603173	0.939683
xojn_3	defendo	ENSG00000128335_APOL2	0.0602697	0.93973
kuco_1	defendo	ENSG00000128683_GAD1	0.0702764	0.929724
vuna_3	defendo	ENSG00000130024_PHF10	0.0564983	0.943502
hecn_3	ipsc	ENSG00000130222_GADD45G	0.0919951	0.908005
xojn_3	defendo	ENSG00000130758_MAP3K10	0.0705228	0.929477
eesb_1	mesendo	ENSG00000130958_SLC35D2	0.0669553	0.933045
yelp_3	mesendo	ENSG00000131061_ZNF341	0.0882758	0.911724
liqa_1	defendo	ENSG00000131187_F12	0.0579394	0.942061
vuna_3	defendo	ENSG00000131196_NFATC1	0.0631407	0.936859
hajc_1	ipsc	ENSG00000131370_SH3BP5	0.098554	0.901446
liqa_1	ipsc	ENSG00000131626_PPFIA1	0.0506965	0.949304
hecn_3	mesendo	ENSG00000131650_KREMEN2	0.0518657	0.948134
xojn_3	defendo	ENSG00000131730_CKMT2	0.0580915	0.941909
hecn_3	ipsc	ENSG00000131797_CLUHP3	0.0600519	0.939948
joxm_1	defendo	ENSG00000131979_GCH1	0.0522892	0.947711
xojn_3	defendo	ENSG00000132274_TRIM22	0.0763024	0.923698
eipl_1	defendo	ENSG00000132275_RRP8	0.0549046	0.945095
yelp_3	ipsc	ENSG00000132563_REEP2	0.0771696	0.92283
yelp_3	mesendo	ENSG00000132677_RHBG	0.0507085	0.949292
eesb_1	mesendo	ENSG00000132793_LPIN3	0.106865	0.893135
liqa_1	ipsc	ENSG00000132906_CASP9	0.0678988	0.932101
xojn_3	defendo	ENSG00000133195_SLC39A11	0.0887406	0.911259
vuna_3	defendo	ENSG00000133315_MACROD1	0.0605016	0.939498
hecn_3	ipsc	ENSG00000133466_C1QTNF6	0.0727645	0.927236
hecn_3	ipsc	ENSG00000133597_ADCK2	0.0681901	0.93181
hecn_3	ipsc	ENSG00000133710_SPINK5	0.0613042	0.938696
xojn_3	defendo	ENSG00000134202_GSTM3	0.072928	0.927072
eesb_1	mesendo	ENSG00000134256_CD101	0.0514089	0.948591
liqa_1	ipsc	ENSG00000134461_ANKRD16	0.0713636	0.928636
vuna_3	defendo	ENSG00000134574_DDB2	0.057359	0.942641
xojn_3	defendo	ENSG00000134690_CDCA8	0.0560331	0.943967
xojn_3	defendo	ENSG00000134709_HOOK1	0.0523043	0.947696
hajc_1	ipsc	ENSG00000134897_BIVM	0.0720969	0.927903
xojn_3	defendo	ENSG00000134901_KDELC1	0.0548737	0.945126
eesb_1	mesendo	ENSG00000134954_ETS1	0.152476	0.847524
liqa_1	ipsc	ENSG00000134982_APC	0.0585384	0.941462
liqa_1	defendo	ENSG00000135045_C9orf40	0.0718345	0.928166
eesb_1	mesendo	ENSG00000135083_CCNJL	0.0512985	0.948701
eesb_1	mesendo	ENSG00000135299_ANKRD6	0.0501506	0.949849
liqa_1	ipsc	ENSG00000135423_GLS2	0.0569052	0.943095
hecn_3	ipsc	ENSG00000135437_RDH5	0.108096	0.891904
eipl_1	defendo	ENSG00000135469_COQ10A	0.0698071	0.930193
zerv_8	mesendo	ENSG00000135480_KRT7	0.0549834	0.945017
hecn_3	mesendo	ENSG00000135709_KIAA0513	0.0861027	0.913897
eesb_1	mesendo	ENSG00000135842_FAM129A	0.0654432	0.934557
xojn_3	defendo	ENSG00000136110_LECT1	0.0609252	0.939075
yelp_3	mesendo	ENSG00000136367_ZFHX2	0.0529118	0.947088
eipl_1	mesendo	ENSG00000136636_KCTD3	0.053803	0.946197
zerv_8	mesendo	ENSG00000136710_CCDC115	0.0590323	0.940968
yelp_3	mesendo	ENSG00000136878_USP20	0.0698135	0.930186
hecn_3	mesendo	ENSG00000137078_SIT1	0.152239	0.847761
eesb_1	mesendo	ENSG00000137142_IGFBPL1	0.110519	0.889481
zerv_8	mesendo	ENSG00000137693_YAP1	0.0524516	0.947548
liqa_1	ipsc	ENSG00000137764_MAP2K5	0.0545336	0.945466
eipl_1	mesendo	ENSG00000138101_DTNB	0.0591344	0.940866
yelp_3	mesendo	ENSG00000138119_MYOF	0.0868668	0.913133
yelp_3	mesendo	ENSG00000138386_NAB1	0.0641689	0.935831
liqa_1	ipsc	ENSG00000138400_MDH1B	0.0514891	0.948511
yelp_3	ipsc	ENSG00000138434_SSFA2	0.0583128	0.941687
vuna_3	defendo	ENSG00000138463_DIRC2	0.0585046	0.941495
hecn_3	mesendo	ENSG00000138604_GLCE	0.072944	0.927056
eesb_1	mesendo	ENSG00000138792_ENPEP	0.0722901	0.92771
yelp_3	ipsc	ENSG00000138821_SLC39A8	0.0642154	0.935785
liqa_1	ipsc	ENSG00000139190_VAMP1	0.0823874	0.917613
hecn_3	ipsc	ENSG00000139194_RBP5	0.0742761	0.925724
eipl_1	defendo	ENSG00000139579_NABP2	0.0529214	0.947079
xojn_3	defendo	ENSG00000139679_LPAR6	0.0673627	0.932637
kuco_1	defendo	ENSG00000139832_RAB20	0.0607935	0.939207
vuna_3	defendo	ENSG00000140006_WDR89	0.0707963	0.929204
hecn_3	ipsc	ENSG00000140459_CYP11A1	0.0536941	0.946306
hecn_3	ipsc	ENSG00000140691_ARMC5	0.0663334	0.933667
liqa_1	ipsc	ENSG00000140830_TXNL4B	0.0697138	0.930286
eesb_1	defendo	ENSG00000140835_CHST4	0.0754233	0.924577
yelp_3	ipsc	ENSG00000140931_CMTM3	0.0789715	0.921028
liqa_1	ipsc	ENSG00000140987_ZSCAN32	0.0636558	0.936344
joxm_1	ipsc	ENSG00000141096_DPEP3	0.0731019	0.926898
vuna_3	defendo	ENSG00000141179_PCTP	0.0543941	0.945606
hecn_3	defendo	ENSG00000141298_SSH2	0.0638666	0.936133
eesb_1	mesendo	ENSG00000141519_CCDC40	0.0825626	0.917437
liqa_1	ipsc	ENSG00000141577_AZI1	0.0544431	0.945557
vuna_3	defendo	ENSG00000141756_FKBP10	0.0599776	0.940022
eesb_1	defendo	ENSG00000142046_TMEM91	0.0524267	0.947573
puie_5	defendo	ENSG00000142102_ATHL1	0.0591013	0.940899
xojn_3	defendo	ENSG00000142327_RNPEPL1	0.104997	0.895003
hajc_1	ipsc	ENSG00000142347_MYO1F	0.0806795	0.91932
eesb_1	mesendo	ENSG00000142959_BEST4	0.055743	0.944257
vuna_3	defendo	ENSG00000143207_RFWD2	0.0741335	0.925867
xojn_3	defendo	ENSG00000143228_NUF2	0.0503988	0.949601
vuna_3	defendo	ENSG00000143258_USP21	0.0896546	0.910345
liqa_1	defendo	ENSG00000143553_SNAPIN	0.050136	0.949864
liqa_1	defendo	ENSG00000143578_CREB3L4	0.0689791	0.931021
joxm_1	defendo	ENSG00000143632_ACTA1	0.0549633	0.945037
vuna_3	defendo	ENSG00000143797_MBOAT2	0.0620517	0.937948
vuna_3	defendo	ENSG00000143801_PSEN2	0.0604718	0.939528
xojn_3	defendo	ENSG00000143842_SOX13	0.0969281	0.903072
hecn_3	mesendo	ENSG00000144040_SFXN5	0.0531963	0.946804
liqa_1	defendo	ENSG00000144362_PHOSPHO2	0.11805	0.88195
joxm_1	ipsc	ENSG00000144455_SUMF1	0.0638439	0.936156
xojn_3	defendo	ENSG00000144792_ZNF660	0.081486	0.918514
xojn_3	defendo	ENSG00000145020_AMT	0.0799001	0.9201
vuna_3	defendo	ENSG00000145428_RNF175	0.0958049	0.904195
liqa_1	ipsc	ENSG00000145681_HAPLN1	0.18388	0.81612
eesb_1	mesendo	ENSG00000145685_LHFPL2	0.0598001	0.9402
hecn_3	mesendo	ENSG00000145779_TNFAIP8	0.0816376	0.918362
liqa_1	defendo	ENSG00000145882_PCYOX1L	0.0553963	0.944604
vuna_3	defendo	ENSG00000146250_PRSS35	0.0506124	0.949388
yelp_3	mesendo	ENSG00000146426_TIAM2	0.0632575	0.936742
xojn_3	defendo	ENSG00000146670_CDCA5	0.051179	0.948821
eesb_1	mesendo	ENSG00000146700_SRCRB4D	0.051868	0.948132
yelp_3	mesendo	ENSG00000146707_POMZP3	0.0625981	0.937402
xojn_3	defendo	ENSG00000146826_C7orf43	0.0527997	0.9472
vuna_3	defendo	ENSG00000147145_LPAR4	0.069212	0.930788
xojn_3	defendo	ENSG00000147364_FBXO25	0.0519919	0.948008
vuna_3	defendo	ENSG00000147676_MAL2	0.146824	0.853176
eesb_1	mesendo	ENSG00000147804_SLC39A4	0.0515585	0.948442
eesb_1	mesendo	ENSG00000148057_IDNK	0.073166	0.926834
hecn_3	mesendo	ENSG00000148331_ASB6	0.0584149	0.941585
joxm_1	ipsc	ENSG00000148341_SH3GLB2	0.0507471	0.949253
xojn_3	defendo	ENSG00000148384_INPP5E	0.0898703	0.91013
vuna_3	defendo	ENSG00000148396_SEC16A	0.0742082	0.925792
yelp_3	mesendo	ENSG00000148660_CAMK2G	0.0886085	0.911392
yelp_3	ipsc	ENSG00000148680_HTR7	0.0686865	0.931313
eesb_1	mesendo	ENSG00000149150_SLC43A1	0.0620346	0.937965
eesb_1	mesendo	ENSG00000149201_CCDC81	0.0594912	0.940509
joxm_1	ipsc	ENSG00000149328_GLB1L2	0.0504159	0.949584
xojn_3	defendo	ENSG00000149499_EML3	0.0871359	0.912864
liqa_1	defendo	ENSG00000149582_TMEM25	0.0595662	0.940434
hecn_3	ipsc	ENSG00000149926_FAM57B	0.0663047	0.933695
liqa_1	defendo	ENSG00000150401_DCUN1D2	0.0556965	0.944304
vuna_3	defendo	ENSG00000150540_HNMT	0.0729063	0.927094
xojn_3	defendo	ENSG00000150625_GPM6A	0.0734464	0.926554
liqa_1	ipsc	ENSG00000151388_ADAMTS12	0.0829394	0.917061
liqa_1	ipsc	ENSG00000151414_NEK7	0.0686405	0.93136
eipl_1	defendo	ENSG00000151553_FAM160B1	0.0603538	0.939646
vuna_3	defendo	ENSG00000151640_DPYSL4	0.0664187	0.933581
liqa_1	ipsc	ENSG00000151778_SERP2	0.085362	0.914638
liqa_1	ipsc	ENSG00000151881_C5orf28	0.0600743	0.939926
joxm_1	ipsc	ENSG00000151883_PARP8	0.0783015	0.921698
kuco_1	defendo	ENSG00000152380_FAM151B	0.0582625	0.941737
hecn_3	ipsc	ENSG00000152443_ZNF776	0.0779196	0.92208
hecn_3	ipsc	ENSG00000152763_WDR78	0.0708489	0.929151
xojn_3	defendo	ENSG00000152977_ZIC1	0.104385	0.895615
eesb_1	mesendo	ENSG00000153094_BCL2L11	0.0802506	0.919749
eesb_1	mesendo	ENSG00000153558_FBXL2	0.0805813	0.919419
xojn_3	defendo	ENSG00000153814_JAZF1	0.117795	0.882205
xojn_3	defendo	ENSG00000153885_KCTD15	0.058371	0.941629
xojn_3	defendo	ENSG00000153982_GDPD1	0.0584626	0.941537
yelp_3	mesendo	ENSG00000154118_JPH3	0.0558285	0.944171
eesb_1	defendo	ENSG00000154447_SH3RF1	0.053608	0.946392
hecn_3	ipsc	ENSG00000154511_FAM69A	0.0854532	0.914547
joxm_1	ipsc	ENSG00000154856_APCDD1	0.0783681	0.921632
xojn_3	defendo	ENSG00000155324_GRAMD3	0.0770757	0.922924
hecn_3	defendo	ENSG00000155970_MICU3	0.0608357	0.939164
zerv_8	mesendo	ENSG00000155984_TMEM185A	0.0550874	0.944913
liqa_1	ipsc	ENSG00000156521_TYSND1	0.0503454	0.949655
hecn_3	ipsc	ENSG00000156711_MAPK13	0.0521698	0.94783
yelp_3	mesendo	ENSG00000157036_EXOG	0.103268	0.896732
xojn_3	defendo	ENSG00000157107_FCHO2	0.0570936	0.942906
liqa_1	ipsc	ENSG00000157404_KIT	0.107976	0.892024
eesb_1	mesendo	ENSG00000157483_MYO1E	0.0518091	0.948191
vuna_3	defendo	ENSG00000157514_TSC22D3	0.123564	0.876436
hecn_3	mesendo	ENSG00000157601_MX1	0.0514706	0.948529
xojn_3	defendo	ENSG00000157657_ZNF618	0.0720453	0.927955
eesb_1	defendo	ENSG00000157833_GAREML	0.0753272	0.924673
yelp_3	mesendo	ENSG00000157927_RADIL	0.0523024	0.947698
yelp_3	mesendo	ENSG00000158006_PAFAH2	0.0588659	0.941134
liqa_1	ipsc	ENSG00000158062_UBXN11	0.0868674	0.913133
kuco_1	defendo	ENSG00000158156_XKR8	0.0682252	0.931775
yelp_3	mesendo	ENSG00000158186_MRAS	0.064897	0.935103
hecn_3	ipsc	ENSG00000158406_HIST1H4H	0.0510853	0.948915
joxm_1	ipsc	ENSG00000158560_DYNC1I1	0.05435	0.94565
xojn_3	defendo	ENSG00000158717_RNF166	0.0548707	0.945129
eesb_1	mesendo	ENSG00000158747_NBL1	0.0943137	0.905686
yelp_3	mesendo	ENSG00000158874_APOA2	0.0714495	0.92855
kuco_1	defendo	ENSG00000159176_CSRP1	0.0505344	0.949466
liqa_1	ipsc	ENSG00000159214_CCDC24	0.0735828	0.926417
vuna_3	defendo	ENSG00000159256_MORC3	0.0650051	0.934995
zerv_8	mesendo	ENSG00000159374_M1AP	0.0533174	0.946683
liqa_1	ipsc	ENSG00000159423_ALDH4A1	0.0509968	0.949003
hajc_1	ipsc	ENSG00000159713_TPPP3	0.0914858	0.908514
eesb_1	mesendo	ENSG00000160094_ZNF362	0.161993	0.838007
vuna_3	defendo	ENSG00000160321_ZNF208	0.105776	0.894224
liqa_1	ipsc	ENSG00000160345_C9orf116	0.0749866	0.925013
yelp_3	defendo	ENSG00000160539_PPAPDC3	0.0513221	0.948678
vuna_3	defendo	ENSG00000160703_NLRX1	0.0501897	0.94981
xojn_3	defendo	ENSG00000160741_CRTC2	0.0515889	0.948411
vuna_3	defendo	ENSG00000160813_PPP1R35	0.0514708	0.948529
xojn_3	defendo	ENSG00000161048_NAPEPLD	0.0517644	0.948236
puie_5	defendo	ENSG00000161647_MPP3	0.0545811	0.945419
kuco_1	defendo	ENSG00000161714_PLCD3	0.0532469	0.946753
vuna_3	defendo	ENSG00000161904_LEMD2	0.0527976	0.947202
xojn_3	defendo	ENSG00000161958_FGF11	0.0527838	0.947216
eesb_1	mesendo	ENSG00000161996_WDR90	0.062801	0.937199
kuco_1	defendo	ENSG00000162105_SHANK2	0.053424	0.946576
eesb_1	mesendo	ENSG00000162241_SLC25A45	0.127966	0.872034
vuna_3	defendo	ENSG00000162396_PARS2	0.0602716	0.939728
eesb_1	mesendo	ENSG00000162444_RBP7	0.0575912	0.942409
xojn_3	defendo	ENSG00000162595_DIRAS3	0.0712667	0.928733
xojn_3	defendo	ENSG00000162836_ACP6	0.074417	0.925583
kuco_1	defendo	ENSG00000162927_PUS10	0.0589186	0.941081
liqa_1	defendo	ENSG00000163050_ADCK3	0.0949626	0.905037
xojn_3	defendo	ENSG00000163132_MSX1	0.0705277	0.929472
yelp_3	mesendo	ENSG00000163293_NIPAL1	0.0511539	0.948846
hajc_1	ipsc	ENSG00000163297_ANTXR2	0.15431	0.84569
zerv_8	mesendo	ENSG00000163377_FAM19A4	0.0572216	0.942778
xojn_3	defendo	ENSG00000163517_HDAC11	0.0610956	0.938904
yelp_3	mesendo	ENSG00000163536_SERPINI1	0.0659118	0.934088
liqa_1	defendo	ENSG00000163545_NUAK2	0.0651809	0.934819
joxm_1	ipsc	ENSG00000163565_IFI16	0.0984033	0.901597
yelp_3	ipsc	ENSG00000163659_TIPARP	0.0535049	0.946495
liqa_1	ipsc	ENSG00000163702_IL17RC	0.0544799	0.94552
hecn_3	defendo	ENSG00000163734_CXCL3	0.0701485	0.929852
vuna_3	defendo	ENSG00000163870_TPRA1	0.0611117	0.938888
vuna_3	defendo	ENSG00000164011_ZNF691	0.0802483	0.919752
vuna_3	defendo	ENSG00000164053_ATRIP	0.0695907	0.930409
eesb_1	mesendo	ENSG00000164056_SPRY1	0.056354	0.943646
liqa_1	defendo	ENSG00000164070_HSPA4L	0.0905596	0.90944
vuna_3	defendo	ENSG00000164117_FBXO8	0.0802141	0.919786
eesb_1	mesendo	ENSG00000164237_CMBL	0.0516736	0.948326
hecn_3	mesendo	ENSG00000164292_RHOBTB3	0.0636527	0.936347
liqa_1	ipsc	ENSG00000164307_ERAP1	0.065442	0.934558
xojn_3	defendo	ENSG00000164414_SLC35A1	0.0591337	0.940866
xojn_3	defendo	ENSG00000164458_T	0.0740327	0.925967
yelp_3	mesendo	ENSG00000164465_DCBLD1	0.0598295	0.94017
vuna_3	defendo	ENSG00000164591_MYOZ3	0.0587302	0.94127
hecn_3	mesendo	ENSG00000164620_RELL2	0.0684081	0.931592
liqa_1	ipsc	ENSG00000164708_PGAM2	0.0747722	0.925228
hecn_3	mesendo	ENSG00000164761_TNFRSF11B	0.0591675	0.940832
eesb_1	mesendo	ENSG00000164889_SLC4A2	0.0635455	0.936454
liqa_1	ipsc	ENSG00000165061_ZMAT4	0.0548847	0.945115
liqa_1	ipsc	ENSG00000165113_GKAP1	0.0853967	0.914603
hecn_3	ipsc	ENSG00000165138_ANKS6	0.0701029	0.929897
eesb_1	mesendo	ENSG00000165233_C9orf89	0.0674891	0.932511
liqa_1	ipsc	ENSG00000165282_PIGO	0.0505428	0.949457
xojn_3	defendo	ENSG00000165480_SKA3	0.0577235	0.942276
hajc_1	ipsc	ENSG00000165617_DACT1	0.0502214	0.949779
eesb_1	defendo	ENSG00000165675_ENOX2	0.0503254	0.949675
eesb_1	mesendo	ENSG00000165752_STK32C	0.0518289	0.948171
xojn_3	defendo	ENSG00000165861_ZFYVE1	0.0681165	0.931884
vuna_3	defendo	ENSG00000165914_TTC7B	0.0551065	0.944893
vuna_3	defendo	ENSG00000165966_PDZRN4	0.0702291	0.929771
vuna_3	defendo	ENSG00000166167_BTRC	0.0579965	0.942003
xojn_3	defendo	ENSG00000166189_HPS6	0.187379	0.812621
hecn_3	mesendo	ENSG00000166262_FAM227B	0.0531755	0.946824
vuna_3	defendo	ENSG00000166352_C11orf74	0.0557109	0.944289
hecn_3	mesendo	ENSG00000166444_ST5	0.066022	0.933978
yelp_3	defendo	ENSG00000166707_ZCCHC18	0.05848	0.94152
liqa_1	ipsc	ENSG00000166813_KIF7	0.0599446	0.940055
vuna_3	defendo	ENSG00000166840_GLYATL1	0.0921945	0.907805
kuco_1	defendo	ENSG00000166886_NAB2	0.0622271	0.937773
liqa_1	defendo	ENSG00000166888_STAT6	0.0512706	0.948729
vuna_3	defendo	ENSG00000166922_SCG5	0.177213	0.822787
liqa_1	ipsc	ENSG00000166925_TSC22D4	0.0564769	0.943523
vuna_3	defendo	ENSG00000167114_SLC27A4	0.166285	0.833715
vuna_3	defendo	ENSG00000167377_ZNF23	0.0515698	0.94843
hecn_3	mesendo	ENSG00000167536_DHRS13	0.056963	0.943037
yelp_3	ipsc	ENSG00000167543_TP53I13	0.0624697	0.93753
yelp_3	mesendo	ENSG00000167646_DNAAF3	0.0578044	0.942196
eesb_1	mesendo	ENSG00000167695_FAM57A	0.0807978	0.919202
xojn_3	defendo	ENSG00000167700_MFSD3	0.0532486	0.946751
hecn_3	mesendo	ENSG00000167720_SRR	0.0507287	0.949271
liqa_1	ipsc	ENSG00000167861_HID1	0.0605585	0.939442
hecn_3	ipsc	ENSG00000167874_TMEM88	0.0773537	0.922646
vuna_3	defendo	ENSG00000168118_RAB4A	0.0537061	0.946294
liqa_1	defendo	ENSG00000168298_HIST1H1E	0.0664461	0.933554
liqa_1	ipsc	ENSG00000168386_FILIP1L	0.0526522	0.947348
eesb_1	mesendo	ENSG00000168487_BMP1	0.0613783	0.938622
liqa_1	ipsc	ENSG00000168899_VAMP5	0.0657043	0.934296
joxm_1	ipsc	ENSG00000168904_LRRC28	0.0527351	0.947265
vuna_3	defendo	ENSG00000169016_E2F6	0.0553573	0.944643
yelp_3	mesendo	ENSG00000169122_FAM110B	0.0520904	0.94791
xojn_3	defendo	ENSG00000169221_TBC1D10B	0.0534928	0.946507
hajc_1	ipsc	ENSG00000169598_DFFB	0.0526736	0.947326
vuna_3	defendo	ENSG00000169696_ASPSCR1	0.102811	0.897189
liqa_1	ipsc	ENSG00000169715_MT1E	0.0553405	0.94466
eesb_1	mesendo	ENSG00000169718_DUS1L	0.0546101	0.94539
joxm_1	ipsc	ENSG00000169750_RAC3	0.0557577	0.944242
liqa_1	ipsc	ENSG00000169752_NRG4	0.130675	0.869325
yelp_3	ipsc	ENSG00000169760_NLGN1	0.069328	0.930672
eesb_1	mesendo	ENSG00000169762_TAPT1	0.0567741	0.943226
xojn_3	defendo	ENSG00000169856_ONECUT1	0.126168	0.873832
hecn_3	ipsc	ENSG00000169877_AHSP	0.0663733	0.933627
joxm_1	ipsc	ENSG00000169992_NLGN2	0.0665075	0.933492
xojn_3	defendo	ENSG00000170004_CHD3	0.0590175	0.940982
hecn_3	ipsc	ENSG00000170085_SIMC1	0.0515846	0.948415
joxm_1	ipsc	ENSG00000170145_SIK2	0.053159	0.946841
yelp_3	ipsc	ENSG00000170190_SLC16A5	0.0594088	0.940591
zerv_8	mesendo	ENSG00000170265_ZNF282	0.0585973	0.941403
xojn_3	defendo	ENSG00000170271_FAXDC2	0.0515332	0.948467
xojn_3	defendo	ENSG00000170312_CDK1	0.0676336	0.932366
liqa_1	ipsc	ENSG00000170373_CST1	0.0711429	0.928857
hecn_3	mesendo	ENSG00000170425_ADORA2B	0.0517043	0.948296
liqa_1	ipsc	ENSG00000170801_HTRA3	0.0524078	0.947592
vuna_3	defendo	ENSG00000170903_MSANTD4	0.0611661	0.938834
zerv_8	mesendo	ENSG00000170954_ZNF415	0.066843	0.933157
hecn_3	mesendo	ENSG00000170989_S1PR1	0.0946817	0.905318
yelp_3	mesendo	ENSG00000171130_ATP6V0E2	0.0765361	0.923464
liqa_1	defendo	ENSG00000171169_NAIF1	0.0725995	0.9274
zerv_8	mesendo	ENSG00000171206_TRIM8	0.0503146	0.949685
yelp_3	defendo	ENSG00000171492_LRRC8D	0.0595426	0.940457
liqa_1	ipsc	ENSG00000171606_ZNF274	0.0537715	0.946229
liqa_1	defendo	ENSG00000171700_RGS19	0.0680897	0.93191
liqa_1	ipsc	ENSG00000171703_TCEA2	0.0705339	0.929466
zerv_8	mesendo	ENSG00000171724_VAT1L	0.0529625	0.947038
liqa_1	defendo	ENSG00000171763_SPATA5L1	0.0744317	0.925568
liqa_1	defendo	ENSG00000171794_UTF1	0.126425	0.873575
hecn_3	mesendo	ENSG00000171843_MLLT3	0.07404	0.92596
liqa_1	ipsc	ENSG00000171914_TLN2	0.0575699	0.94243
kuco_1	defendo	ENSG00000171956_FOXB1	0.0914276	0.908572
liqa_1	ipsc	ENSG00000172057_ORMDL3	0.124466	0.875534
eesb_1	mesendo	ENSG00000172175_MALT1	0.0501266	0.949873
vuna_3	defendo	ENSG00000172201_ID4	0.0902887	0.909711
liqa_1	defendo	ENSG00000172216_CEBPB	0.0915371	0.908463
vuna_3	defendo	ENSG00000172345_STARD5	0.0621401	0.93786
yelp_3	mesendo	ENSG00000172366_FAM195A	0.0600973	0.939903
eesb_1	mesendo	ENSG00000172432_GTPBP2	0.0681749	0.931825
vuna_3	defendo	ENSG00000172554_SNTG2	0.0661022	0.933898
xojn_3	defendo	ENSG00000172602_RND1	0.0888721	0.911128
vuna_3	defendo	ENSG00000172660_TAF15	0.0644941	0.935506
eesb_1	mesendo	ENSG00000173276_ZBTB21	0.0981508	0.901849
xojn_3	defendo	ENSG00000173295_FAM86B3P	0.0839555	0.916045
hecn_3	ipsc	ENSG00000173482_PTPRM	0.0665326	0.933467
liqa_1	ipsc	ENSG00000173511_VEGFB	0.0817623	0.918238
vuna_3	defendo	ENSG00000173535_TNFRSF10C	0.0587561	0.941244
liqa_1	ipsc	ENSG00000173599_PC	0.0572066	0.942793
liqa_1	ipsc	ENSG00000173898_SPTBN2	0.0655467	0.934453
xojn_3	defendo	ENSG00000174567_GOLT1A	0.164543	0.835457
eesb_1	mesendo	ENSG00000174669_SLC29A2	0.056326	0.943674
hecn_3	mesendo	ENSG00000174721_FGFBP3	0.0509675	0.949033
eesb_1	mesendo	ENSG00000174775_HRAS	0.0533123	0.946688
eesb_1	mesendo	ENSG00000174871_CNIH2	0.0857771	0.914223
hecn_3	mesendo	ENSG00000174989_FBXW8	0.0585233	0.941477
hecn_3	mesendo	ENSG00000175161_CADM2	0.0576198	0.94238
hecn_3	mesendo	ENSG00000175309_PHYKPL	0.0892429	0.910757
eesb_1	mesendo	ENSG00000175482_POLD4	0.0613111	0.938689
vuna_3	defendo	ENSG00000175536_LIPT2	0.0995878	0.900412
hajc_1	ipsc	ENSG00000175600_SUGCT	0.062337	0.937663
eesb_1	mesendo	ENSG00000175643_RMI2	0.0520735	0.947926
liqa_1	defendo	ENSG00000175711_B3GNTL1	0.0804707	0.919529
eesb_1	mesendo	ENSG00000175857_GAPT	0.0876097	0.91239
vuna_3	defendo	ENSG00000175970_UNC119B	0.0833987	0.916601
eesb_1	mesendo	ENSG00000176092_AIM1L	0.052229	0.947771
hecn_3	mesendo	ENSG00000176371_ZSCAN2	0.0576396	0.94236
xojn_3	defendo	ENSG00000176387_HSD11B2	0.0579319	0.942068
liqa_1	defendo	ENSG00000176401_EID2B	0.0799691	0.920031
eesb_1	mesendo	ENSG00000176624_MEX3C	0.0517893	0.948211
eesb_1	defendo	ENSG00000176658_MYO1D	0.0532668	0.946733
xojn_3	defendo	ENSG00000176920_FUT2	0.0655443	0.934456
hecn_3	mesendo	ENSG00000176973_FAM89B	0.05186	0.94814
hecn_3	ipsc	ENSG00000176978_DPP7	0.0510855	0.948914
vuna_3	defendo	ENSG00000177042_TMEM80	0.0956978	0.904302
zerv_8	mesendo	ENSG00000177045_SIX5	0.0602661	0.939734
xojn_3	defendo	ENSG00000177054_ZDHHC13	0.0619145	0.938086
eesb_1	mesendo	ENSG00000177169_ULK1	0.0960589	0.903941
vuna_3	defendo	ENSG00000177192_PUS1	0.0500645	0.949935
kuco_1	defendo	ENSG00000177628_GBA	0.0564292	0.943571
hajc_1	ipsc	ENSG00000177707_PVRL3	0.0560592	0.943941
eipl_1	mesendo	ENSG00000177728_KIAA0195	0.0520787	0.947921
xojn_3	defendo	ENSG00000177854_TMEM187	0.0634737	0.936526
liqa_1	defendo	ENSG00000178096_BOLA1	0.0580903	0.94191
hecn_3	mesendo	ENSG00000178184_PARD6G	0.0612177	0.938782
eesb_1	mesendo	ENSG00000178381_ZFAND2A	0.0633113	0.936689
zerv_8	mesendo	ENSG00000178568_ERBB4	0.054595	0.945405
liqa_1	ipsc	ENSG00000178802_MPI	0.0592658	0.940734
kuco_1	defendo	ENSG00000178934_LGALS7B	0.0598446	0.940155
xojn_3	defendo	ENSG00000178999_AURKB	0.0547184	0.945282
hecn_3	mesendo	ENSG00000179299_NSUN7	0.0645043	0.935496
xojn_3	defendo	ENSG00000179331_RAB39A	0.0695321	0.930468
eipl_1	defendo	ENSG00000179362_HMGN2P46	0.0536929	0.946307
hecn_3	mesendo	ENSG00000179750_APOBEC3B	0.0513294	0.948671
hecn_3	ipsc	ENSG00000180071_ANKRD18A	0.0588359	0.941164
hajc_1	ipsc	ENSG00000180573_HIST1H2AC	0.0519222	0.948078
hecn_3	mesendo	ENSG00000180628_PCGF5	0.0758951	0.924105
eesb_1	mesendo	ENSG00000180776_ZDHHC20	0.0550076	0.944992
yelp_3	mesendo	ENSG00000180901_KCTD2	0.0722816	0.927718
hecn_3	ipsc	ENSG00000180998_GPR137C	0.0592233	0.940777
liqa_1	defendo	ENSG00000181218_HIST3H2A	0.0669362	0.933064
hecn_3	ipsc	ENSG00000181274_FRAT2	0.050575	0.949425
xojn_3	defendo	ENSG00000181449_SOX2	0.157899	0.842101
yelp_3	ipsc	ENSG00000181690_PLAG1	0.054784	0.945216
kuco_1	defendo	ENSG00000181788_SIAH2	0.0765773	0.923423
hecn_3	mesendo	ENSG00000181894_ZNF329	0.0556348	0.944365
hecn_3	mesendo	ENSG00000182050_MGAT4C	0.0578819	0.942118
eesb_1	defendo	ENSG00000182175_RGMA	0.0527663	0.947234
kuco_1	defendo	ENSG00000182325_FBXL6	0.0532677	0.946732
xojn_3	defendo	ENSG00000182534_MXRA7	0.0955351	0.904465
liqa_1	ipsc	ENSG00000182572_HIST1H3I	0.055292	0.944708
zerv_8	mesendo	ENSG00000182667_NTM	0.0647741	0.935226
joxm_1	defendo	ENSG00000183049_CAMK1D	0.0565039	0.943496
joxm_1	ipsc	ENSG00000183111_ARHGEF37	0.0783899	0.92161
eesb_1	mesendo	ENSG00000183401_CCDC159	0.0621517	0.937848
yelp_3	mesendo	ENSG00000183421_RIPK4	0.0619752	0.938025
hecn_3	mesendo	ENSG00000183475_ASB7	0.0681608	0.931839
xojn_3	defendo	ENSG00000183691_NOG	0.0566437	0.943356
eesb_1	mesendo	ENSG00000183963_SMTN	0.0555333	0.944467
liqa_1	defendo	ENSG00000183971_NPW	0.0686324	0.931368
hecn_3	mesendo	ENSG00000183979_NPB	0.0898211	0.910179
eesb_1	mesendo	ENSG00000184113_CLDN5	0.08418	0.91582
zerv_8	mesendo	ENSG00000184163_FAM132A	0.0553349	0.944665
liqa_1	ipsc	ENSG00000184208_C22orf46	0.0670501	0.93295
vuna_3	defendo	ENSG00000184436_THAP7	0.0690848	0.930915
xojn_3	defendo	ENSG00000184719_RNLS	0.0510137	0.948986
liqa_1	defendo	ENSG00000184857_TMEM186	0.080053	0.919947
vuna_3	defendo	ENSG00000184905_TCEAL2	0.0609583	0.939042
hajc_1	ipsc	ENSG00000184979_USP18	0.0735776	0.926422
xojn_3	defendo	ENSG00000185000_DGAT1	0.0834979	0.916502
vuna_3	defendo	ENSG00000185022_MAFF	0.0616684	0.938332
zerv_8	mesendo	ENSG00000185215_TNFAIP2	0.0637753	0.936225
liqa_1	ipsc	ENSG00000185250_PPIL6	0.0647553	0.935245
liqa_1	defendo	ENSG00000185272_RBM11	0.0556826	0.944317
yelp_3	mesendo	ENSG00000185305_ARL15	0.0653638	0.934636
hajc_1	ipsc	ENSG00000185340_GAS2L1	0.0675683	0.932432
hajc_1	ipsc	ENSG00000185437_SH3BGR	0.0663823	0.933618
hecn_3	mesendo	ENSG00000186073_C15orf41	0.0535588	0.946441
xojn_3	defendo	ENSG00000186162_CIDECP	0.0546894	0.945311
zerv_8	mesendo	ENSG00000186275_NBPF12	0.056675	0.943325
yelp_3	mesendo	ENSG00000186340_THBS2	0.0624523	0.937548
eesb_1	mesendo	ENSG00000186654_PRR5	0.0930727	0.906927
liqa_1	ipsc	ENSG00000186792_HYAL3	0.0614942	0.938506
xojn_3	defendo	ENSG00000186806_VSIG10L	0.0635157	0.936484
eesb_1	mesendo	ENSG00000186907_RTN4RL2	0.0612979	0.938702
xojn_3	defendo	ENSG00000187017_ESPN	0.191032	0.808968
yelp_3	ipsc	ENSG00000187123_LYPD6	0.054179	0.945821
hecn_3	ipsc	ENSG00000187193_MT1X	0.0774181	0.922582
hajc_1	ipsc	ENSG00000187550_SBK2	0.135926	0.864074
vuna_3	defendo	ENSG00000187608_ISG15	0.0715969	0.928403
vuna_3	defendo	ENSG00000187699_C2orf88	0.0508438	0.949156
xojn_3	defendo	ENSG00000187824_TMEM220	0.0555522	0.944448
vuna_3	defendo	ENSG00000188283_ZNF383	0.103123	0.896877
liqa_1	ipsc	ENSG00000188321_ZNF559	0.0729916	0.927008
vuna_3	defendo	ENSG00000188372_ZP3	0.112921	0.887079
hecn_3	mesendo	ENSG00000188599_NPIPP1	0.0506458	0.949354
puie_5	defendo	ENSG00000188690_UROS	0.0503647	0.949635
xojn_3	defendo	ENSG00000188786_MTF1	0.11145	0.88855
xojn_3	defendo	ENSG00000188917_TRMT2B	0.0754693	0.924531
eesb_1	mesendo	ENSG00000189114_BLOC1S3	0.0534532	0.946547
liqa_1	defendo	ENSG00000189227_C15orf61	0.0664974	0.933503
hecn_3	ipsc	ENSG00000196182_STK40	0.0589315	0.941069
xojn_3	defendo	ENSG00000196187_TMEM63A	0.0828101	0.91719
yelp_3	mesendo	ENSG00000196208_GREB1	0.0726719	0.927328
liqa_1	defendo	ENSG00000196296_ATP2A1	0.0671278	0.932872
liqa_1	defendo	ENSG00000196372_ASB13	0.0576516	0.942348
joxm_1	ipsc	ENSG00000196381_ZNF781	0.0858382	0.914162
hecn_3	mesendo	ENSG00000196511_TPK1	0.0549516	0.945048
liqa_1	ipsc	ENSG00000196532_HIST1H3C	0.0690153	0.930985
eesb_1	mesendo	ENSG00000196535_MYO18A	0.16341	0.83659
liqa_1	ipsc	ENSG00000196549_MME	0.0528846	0.947115
liqa_1	ipsc	ENSG00000196646_ZNF136	0.0714273	0.928573
yelp_3	mesendo	ENSG00000196866_HIST1H2AD	0.0608852	0.939115
xojn_3	defendo	ENSG00000196922_ZNF252P	0.052835	0.947165
liqa_1	ipsc	ENSG00000197070_ARRDC1	0.0823524	0.917648
liqa_1	ipsc	ENSG00000197093_GAL3ST4	0.0568791	0.943121
hecn_3	ipsc	ENSG00000197406_DIO3	0.455712	0.544288
liqa_1	ipsc	ENSG00000197568_HHLA3	0.0524744	0.947526
yelp_3	mesendo	ENSG00000197619_ZNF615	0.0673116	0.932688
xojn_3	defendo	ENSG00000197863_ZNF790	0.0877308	0.912269
liqa_1	ipsc	ENSG00000197885_NKIRAS1	0.0505264	0.949474
eesb_1	mesendo	ENSG00000197892_KIF13B	0.0511707	0.948829
liqa_1	defendo	ENSG00000197943_PLCG2	0.117844	0.882156
eesb_1	mesendo	ENSG00000197969_VPS13A	0.0506006	0.949399
eesb_1	mesendo	ENSG00000198169_ZNF251	0.0628639	0.937136
eipl_1	mesendo	ENSG00000198182_ZNF607	0.0744213	0.925579
liqa_1	ipsc	ENSG00000198189_HSD17B11	0.0731813	0.926819
xojn_3	defendo	ENSG00000198324_FAM109A	0.0694412	0.930559
hajc_1	ipsc	ENSG00000198393_ZNF26	0.0501833	0.949817
eesb_1	mesendo	ENSG00000198624_CCDC69	0.056236	0.943764
hecn_3	mesendo	ENSG00000198863_RUNDC1	0.0571438	0.942856
liqa_1	ipsc	ENSG00000198892_SHISA4	0.132751	0.867249
liqa_1	defendo	ENSG00000204335_SP5	0.0753587	0.924641
xojn_3	defendo	ENSG00000204347_BTBD17	0.299291	0.700709
hajc_1	ipsc	ENSG00000204634_TBC1D8	0.0587906	0.941209
puie_5	defendo	ENSG00000204856_FAM216A	0.0749024	0.925098
hecn_3	mesendo	ENSG00000204859_ZBTB48	0.068496	0.931504
hecn_3	mesendo	ENSG00000204947_ZNF425	0.0611904	0.93881
joxm_1	ipsc	ENSG00000205045_SLFN12L	0.0617061	0.938294
liqa_1	ipsc	ENSG00000205129_C4orf47	0.06599	0.93401
yelp_3	mesendo	ENSG00000205670_SMIM11	0.0953536	0.904646
vuna_3	defendo	ENSG00000211455_STK38L	0.0638546	0.936145
hecn_3	mesendo	ENSG00000212734_C17orf100	0.0515566	0.948443
liqa_1	ipsc	ENSG00000213020_ZNF611	0.0614534	0.938547
vuna_3	defendo	ENSG00000213185_FAM24B	0.0513315	0.948669
liqa_1	ipsc	ENSG00000213341_CHUK	0.0605393	0.939461
eesb_1	mesendo	ENSG00000213689_TREX1	0.0506725	0.949327
yelp_3	mesendo	ENSG00000213918_DNASE1	0.0950711	0.904929
eesb_1	mesendo	ENSG00000213996_TM6SF2	0.060554	0.939446
xojn_3	defendo	ENSG00000214013_GANC	0.0593812	0.940619
hajc_1	ipsc	ENSG00000214050_FBXO16	0.0565312	0.943469
eesb_1	mesendo	ENSG00000214174_AMZ2P1	0.113376	0.886624
xojn_3	defendo	ENSG00000214655_ZSWIM8	0.0532643	0.946736
eesb_1	mesendo	ENSG00000215630_GUSBP9	0.0524625	0.947537
puie_5	defendo	ENSG00000221990_C5orf55	0.063207	0.936793
vuna_3	defendo	ENSG00000223591_CENPVP1	0.0676211	0.932379
hajc_1	ipsc	ENSG00000224287_MSL3P1	0.0671182	0.932882
xojn_3	defendo	ENSG00000225830_ERCC6	0.0532503	0.94675
liqa_1	ipsc	ENSG00000227051_C14orf132	0.0816607	0.918339
liqa_1	defendo	ENSG00000231584_FAHD2CP	0.116737	0.883263
xojn_3	defendo	ENSG00000232040_SCAND3	0.0865255	0.913474
eesb_1	mesendo	ENSG00000232859_LYRM9	0.0598216	0.940178
xojn_3	defendo	ENSG00000233325_MIPEPP3	0.0503272	0.949673
yelp_3	ipsc	ENSG00000236624_CCDC163P	0.054894	0.945106
xojn_3	defendo	ENSG00000237082_COX5BP6	0.450634	0.549366
hajc_1	ipsc	ENSG00000237651_C2orf74	0.0710512	0.928949
xojn_3	defendo	ENSG00000240755_ERLEC1P1	0.064665	0.935335
yelp_3	defendo	ENSG00000241852_C8orf58	0.0614724	0.938528
hecn_3	defendo	ENSG00000241978_AKAP2	0.07093	0.92907
eesb_1	mesendo	ENSG00000243406_MRPS31P5	0.0557651	0.944235
yelp_3	mesendo	ENSG00000243789_JMJD7	0.0997437	0.900256
hecn_3	mesendo	ENSG00000245680_ZNF585B	0.0889711	0.911029
eesb_1	mesendo	ENSG00000247746_USP51	0.0533426	0.946657
liqa_1	defendo	ENSG00000248633_WRBP1	0.082347	0.917653
hecn_3	ipsc	ENSG00000248712_CCDC153	0.0599244	0.940076
vuna_3	defendo	ENSG00000250151_ARPC4-TTLL3	0.0599841	0.940016
joxm_1	ipsc	ENSG00000250722_SEPP1	0.051378	0.948622
xojn_3	defendo	ENSG00000251669_FAM86EP	0.0516953	0.948305
liqa_1	ipsc	ENSG00000253250_C8orf88	0.0632414	0.936759
liqa_1	ipsc	ENSG00000253368_TRNP1	0.127348	0.872652
liqa_1	ipsc	ENSG00000253771_TPTE2P1	0.102546	0.897454
eesb_1	mesendo	ENSG00000254184_TYW1B	0.0649283	0.935072
liqa_1	defendo	ENSG00000256018_HIST1H3G	0.109645	0.890355
hecn_3	ipsc	ENSG00000256379_TRAV8-5	0.059679	0.940321
liqa_1	ipsc	ENSG00000257704_PRR24	0.105772	0.894228
vuna_3	defendo	ENSG00000260456_C16orf95	0.068837	0.931163
vuna_3	defendo	ENSG00000262655_SPON1	0.0740606	0.925939
kuco_1	defendo	ENSG00000268357_VN1R81P	0.0559971	0.944003
hecn_3	mesendo	ENSG00000269378_ITGB1P1	0.0547102	0.94529
liqa_1	ipsc	ENSG00000269404_SPIB	0.090022	0.909978
eesb_1	mesendo	ENSG00000270011_ZNF559-ZNF177	0.0619926	0.938007

## Sheet: Supplementary Data 4
donor	POS	primerid	Pr..Chisq.	coef	ci.hi	ci.lo	fdr
ciwj_2	750	ENSG00000248527_MTATP6P1	6.47181e-08	1.14339	1.52386	0.762916	0.000726849
ciwj_2	750	ENSG00000163812_ZDHHC3	3.26005e-06	-9.91203e-11	2.60267e-09	-2.80091e-09	0.0122045
ciwj_2	750	ENSG00000204983_PRSS1	4.93319e-06	-1.46678	-1.08056	-1.85301	0.0138512
ciwj_2	750	ENSG00000105699_LSR	7.54883e-06	-0.487306	-0.284562	-0.69005	0.0169562
ciwj_2	750	ENSG00000181090_EHMT1	9.84408e-06	1.60847e-12	1.15366e-10	-1.12149e-10	0.0184265
ciwj_2	750	ENSG00000134575_ACP2	1.86358e-05	-0.529515	-0.30715	-0.75188	0.0298998
ciwj_2	750	ENSG00000164081_TEX264	2.83752e-05	-0.561911	-0.326768	-0.797054	0.0398352
ciwj_2	750	ENSG00000114948_ADAM23	3.55345e-05	2.54758	10.7277	-5.63255	0.0443432
ciwj_2	750	ENSG00000100325_ASCC2	5.33559e-05	0.000120852	0.00898247	-0.00874076	0.0506573
ciwj_2	750	ENSG00000120820_GLT8D2	5.41259e-05	-0.893063	-0.295598	-1.49053	0.0506573
ciwj_2	750	ENSG00000158874_APOA2	4.57047e-05	-0.0709618	2.15478	-2.29671	0.0506573
ciwj_2	750	ENSG00000130684_ZNF337	6.09289e-05	0.00276942	0.322581	-0.317042	0.052418
ciwj_2	750	ENSG00000165526_RPUSD4	7.83169e-05	2.02104	30.1348	-26.0927	0.052418
ciwj_2	750	ENSG00000167363_FN3K	6.95089e-05	0.0150899	0.535516	-0.505336	0.052418
ciwj_2	750	ENSG00000168575_SLC20A2	7.78205e-05	-0.89646	-0.239922	-1.553	0.052418
ciwj_2	750	ENSG00000196116_TDRD7	7.93435e-05	-1.53579	0.718245	-3.78983	0.052418
ciwj_2	750	ENSG00000102471_NDFIP2	0.000114195	2.04207e-11	6.55681e-10	-6.1484e-10	0.0561453
ciwj_2	750	ENSG00000110060_PUS3	9.96188e-05	-0.464494	3.24099	-4.16998	0.0561453
ciwj_2	750	ENSG00000111653_ING4	0.0001162	1.7174e-08	3.59904e-06	-3.56469e-06	0.0561453
ciwj_2	750	ENSG00000143157_POGK	0.000101919	1.15308e-06	3.38459e-05	-3.15398e-05	0.0561453
ciwj_2	750	ENSG00000143416_SELENBP1	0.000114214	8.85236e-06	0.000185858	-0.000168153	0.0561453
ciwj_2	750	ENSG00000159388_BTG2	0.000119979	0.0240084	0.762058	-0.714041	0.0561453
ciwj_2	750	ENSG00000162076_FLYWCH2	0.000117855	-2.98039e-11	7.50447e-10	-8.10055e-10	0.0561453
ciwj_2	750	ENSG00000159658_EFCAB14	0.000125705	-1.25164e-11	2.99096e-09	-3.01599e-09	0.0564718
ciwj_2	750	ENSG00000164736_SOX17	0.000151084	4.78894e-07	2.05381e-05	-1.95804e-05	0.0652626
ciwj_2	750	ENSG00000151148_UBE3B	0.000168409	-0.0629749	3.01581	-3.14176	0.0700519
ciwj_2	750	ENSG00000162441_LZIC	0.000195439	3.70373e-07	1.15724e-05	-1.08317e-05	0.073166
ciwj_2	750	ENSG00000198853_RUSC2	0.000192106	-1.04233e-05	0.00021033	-0.000231176	0.073166
ciwj_2	750	ENSG00000203965_EFCAB7	0.000185934	3.71746e-14	3.33988e-12	-3.26553e-12	0.073166
ciwj_2	750	ENSG00000021300_PLEKHB1	0.00020233	2.46278e-05	0.000513412	-0.000464156	0.0733021
ciwj_2	750	ENSG00000167861_HID1	0.000218789	6.68292e-07	0.000167688	-0.000166351	0.0744612
ciwj_2	750	ENSG00000188883_KLRG2	0.000215259	2.04693e-06	0.000142362	-0.000138268	0.0744612
ciwj_2	750	ENSG00000104435_STMN2	0.000230889	-0.683677	0.446998	-1.81435	0.0752771
ciwj_2	750	ENSG00000198561_CTNND1	0.000234592	-5.81516e-15	9.57778e-13	-9.69409e-13	0.0752771
ciwj_2	750	ENSG00000113369_ARRDC3	0.000259069	0.0845863	2.55426	-2.38509	0.0799261
ciwj_2	750	ENSG00000122741_DCAF10	0.000275919	-0.754425	0.263009	-1.77186	0.0799261
ciwj_2	750	ENSG00000183378_OVCH2	0.000266642	1.13248e-08	3.73692e-07	-3.51042e-07	0.0799261
ciwj_2	750	ENSG00000262874_C19orf84	0.000277546	4.0944e-09	2.31394e-07	-2.23205e-07	0.0799261
eipl_1	1345	ENSG00000117480_FAAH	9.38316e-08	0.19787	2.2313	-1.83556	0.00105382
eipl_1	1345	ENSG00000182572_HIST1H3I	5.40664e-07	7.80973e-07	1.33297e-05	-1.17677e-05	0.0030361
eipl_1	1345	ENSG00000242715_CCDC169	8.56974e-06	-0.00551505	0.0646676	-0.0756977	0.0320823
eipl_1	1345	ENSG00000123562_MORF4L2	1.42712e-05	-0.09346	-0.0548028	-0.132117	0.04007
eipl_1	1685	ENSG00000256618_MTRNR2L1	1.20397e-14	0.160815	0.199239	0.12239	1.22214e-10
eipl_1	1685	ENSG00000271043_MTRNR2L2	2.17637e-14	0.160387	0.19909	0.121685	1.22214e-10
eipl_1	1685	ENSG00000261913_MTRNR2L6	3.51032e-14	0.172433	0.214382	0.130484	1.31415e-10
eipl_1	1685	ENSG00000255823_MTRNR2L8	1.07609e-13	0.0695485	0.0869551	0.0521419	3.02139e-10
eipl_1	1685	ENSG00000269028_MTRNR2L12	4.69039e-13	0.0461992	0.0583018	0.0340966	1.05355e-09
eipl_1	1685	ENSG00000248527_MTATP6P1	2.18869e-11	0.0606811	0.0776788	0.0436834	3.07265e-08
eipl_1	1685	ENSG00000232196_MTRNR2L4	7.29651e-11	-0.000649874	0.0183849	-0.0196847	9.10523e-08
eipl_1	1685	ENSG00000132967_HMGB1P5	2.14093e-08	-0.379042	-0.255069	-0.503014	1.20224e-05
eipl_1	1685	ENSG00000175206_NPPA	4.00854e-08	0.164312	0.349401	-0.020777	1.95739e-05
eipl_1	1685	ENSG00000170906_NDUFA3	4.60972e-08	0.241202	0.321764	0.160641	2.15716e-05
eipl_1	1685	ENSG00000234964_FABP5P7	5.60251e-08	3.20172e-09	6.19442e-08	-5.55408e-08	2.51687e-05
eipl_1	1685	ENSG00000149806_FAU	2.95718e-07	0.0426236	0.057849	0.0273982	9.48917e-05
eipl_1	1685	ENSG00000272398_CD24	3.81172e-07	-1.96477e-10	2.31582e-09	-2.70877e-09	0.000118915
eipl_1	1685	ENSG00000224837_GCSHP5	6.2298e-07	0.602039	0.82092	0.383159	0.000184123
eipl_1	1685	ENSG00000140264_SERF2	9.05085e-07	0.0376202	0.0516325	0.0236079	0.000254125
eipl_1	1685	ENSG00000229833_PET100	1.06675e-06	0.0878452	0.120452	0.0552384	0.000285253
eipl_1	1685	ENSG00000183401_CCDC159	1.33833e-06	0.0201189	0.675412	-0.635174	0.000349554
eipl_1	1685	ENSG00000240972_MIF	1.57349e-06	0.0344517	0.0475677	0.0213357	0.000401633
eipl_1	1685	ENSG00000177700_POLR2L	1.79922e-06	0.0533766	0.0736063	0.0331468	0.000449046
eipl_1	1685	ENSG00000240720_LRRD1	1.98728e-06	-0.105746	-0.0654771	-0.146015	0.000485198
eipl_1	1685	ENSG00000171159_C9orf16	2.12184e-06	3.27804e-08	1.43339e-06	-1.36783e-06	0.00050703
eipl_1	1685	ENSG00000127922_SHFM1	3.06568e-06	0.0484578	0.0672315	0.0296842	0.000702667
eipl_1	1685	ENSG00000103363_TCEB2	3.79629e-06	0.0595516	0.0828235	0.0362797	0.000852722
eipl_1	1685	ENSG00000267809_NDUFV2P1	4.93584e-06	-2.01087e-11	3.76343e-10	-4.16561e-10	0.00103448
eipl_1	1685	ENSG00000127540_UQCR11	5.63288e-06	0.0584517	0.0816873	0.0352161	0.00115023
eipl_1	1685	ENSG00000124172_ATP5E	6.8247e-06	0.0976694	0.13671	0.0586286	0.0013447
eipl_1	1685	ENSG00000205544_TMEM256	7.33075e-06	-1.11755e-10	7.68309e-09	-7.9066e-09	0.00141951
eipl_1	1685	ENSG00000187109_NAP1L1	7.87175e-06	0.0446856	0.0627296	0.0266415	0.00149843
eipl_1	1685	ENSG00000143742_SRP9	8.02077e-06	-0.0397274	-0.0234103	-0.0560445	0.00150135
eipl_1	1685	ENSG00000080824_HSP90AA1	1.58572e-05	0.0504343	0.0713975	0.0294711	0.00291954
eipl_1	1685	ENSG00000106588_PSMA2	1.93837e-05	-0.0330468	-0.0189278	-0.0471657	0.00351126
eipl_1	1685	ENSG00000141522_ARHGDIA	2.11098e-05	2.41423e-22	9.93693e-21	-9.45408e-21	0.00370443
eipl_1	1685	ENSG00000159079_C21orf59	2.2313e-05	-2.78385e-05	0.000872615	-0.000928292	0.00377607
eipl_1	1685	ENSG00000165119_HNRNPK	2.22804e-05	-0.0357634	-0.0204566	-0.0510702	0.00377607
eipl_1	1685	ENSG00000235272_FAM103A2P	2.25266e-05	-0.0060208	0.086501	-0.0985426	0.00377607
eipl_1	1685	ENSG00000139343_SNRPF	2.45028e-05	0.0771584	0.109844	0.0444729	0.00398827
eipl_1	1685	ENSG00000117906_RCN2	2.77292e-05	-1.13199e-22	6.75685e-21	-6.98325e-21	0.00444896
eipl_1	1685	ENSG00000254870_ATP6V1G2-DDX39B	3.0765e-05	-0.0891055	-0.0509171	-0.127294	0.0048665
eipl_1	1685	ENSG00000136295_TTYH3	3.24732e-05	0.00014375	0.00497019	-0.00468269	0.00506537
eipl_1	1685	ENSG00000159140_SON	3.33837e-05	0.1125	0.16088	0.0641198	0.00513606
eipl_1	1685	ENSG00000125995_ROMO1	3.84656e-05	0.0449815	0.0645313	0.0254317	0.00576009
eipl_1	1685	ENSG00000225630_MTND2P28	4.56288e-05	0.183125	0.263147	0.103103	0.00656996
eipl_1	1685	ENSG00000117632_STMN1	4.71859e-05	-0.0346229	-0.0191538	-0.0500919	0.00670816
eipl_1	1685	ENSG00000134824_FADS2	5.41406e-05	0.0699443	0.100792	0.0390966	0.00732594
eipl_1	1685	ENSG00000152977_ZIC1	6.9184e-05	0.00641513	0.837814	-0.824984	0.00882961
eipl_1	1685	ENSG00000233325_MIPEPP3	6.88279e-05	-1.0446e-05	8.90244e-05	-0.000109916	0.00882961
eipl_1	1685	ENSG00000146426_TIAM2	7.39306e-05	-0.000552546	0.0092266	-0.0103317	0.00932938
eipl_1	1685	ENSG00000176731_C8orf59	7.74873e-05	1.75959e-11	6.03434e-09	-5.99915e-09	0.00956329
eipl_1	1685	ENSG00000122566_HNRNPA2B1	8.45056e-05	-0.0325185	-0.017568	-0.047469	0.0102052
eipl_1	1685	ENSG00000163486_SRGAP2	8.38194e-05	-0.00155631	0.0688054	-0.071918	0.0102052
eipl_1	1685	ENSG00000213189_BTF3L4P2	8.56705e-05	1.65168e-10	5.44706e-09	-5.11672e-09	0.0102358
eipl_1	1685	ENSG00000079246_XRCC5	9.01353e-05	0.0422121	0.0614157	0.0230084	0.0106559
eipl_1	1685	ENSG00000106631_MYL7	9.59651e-05	0.167323	2.0682	-1.73355	0.0112269
eipl_1	1685	ENSG00000147274_RBMX	9.92633e-05	-0.0599606	-0.0325632	-0.087358	0.011493
eipl_1	1685	ENSG00000135549_PKIB	0.00010978	-0.000107973	0.00167682	-0.00189277	0.0123711
eipl_1	1685	ENSG00000145907_G3BP1	0.000110151	-0.0440829	-0.0237893	-0.0643764	0.0123711
eipl_1	1685	ENSG00000169020_ATP5I	0.000120805	0.041322	0.0603939	0.02225	0.0133015
eipl_1	1685	ENSG00000181222_POLR2A	0.000120131	1.46262e-21	6.90714e-20	-6.61462e-20	0.0133015
eipl_1	1685	ENSG00000189043_NDUFA4	0.000125557	0.0363601	0.0532079	0.0195123	0.0136906
eipl_1	1685	ENSG00000137815_RTF1	0.000126995	5.79466e-13	7.52123e-11	-7.40534e-11	0.0137142
eipl_1	1685	ENSG00000120937_NPPB	0.000133771	0.0269633	0.202511	-0.148584	0.0143084
eipl_1	1685	ENSG00000236698_EIF1AXP1	0.000138971	-1.59855e-09	2.07374e-08	-2.39345e-08	0.0147243
eipl_1	1685	ENSG00000125266_EFNB2	0.00014524	0.212311	1.10438	-0.679755	0.0152448
eipl_1	1685	ENSG00000138785_INTS12	0.000163818	-0.191012	0.243131	-0.625155	0.0168793
eipl_1	1685	ENSG00000149136_SSRP1	0.000163025	-6.1909e-24	3.23327e-22	-3.35709e-22	0.0168793
eipl_1	1685	ENSG00000150712_MTMR12	0.000168577	-6.98648e-06	0.00446301	-0.00447698	0.0172117
eipl_1	1685	ENSG00000203930_LINC00632	0.000188673	-0.000587698	0.00865362	-0.00982902	0.01909
eipl_1	1685	ENSG00000108953_YWHAE	0.000191499	-0.0192029	-0.00965627	-0.0287495	0.0191963
eipl_1	1685	ENSG00000148143_ZNF462	0.000195411	-1.34729e-10	5.21458e-09	-5.48404e-09	0.0191963
eipl_1	1685	ENSG00000157353_FUK	0.000199879	-0.0103876	0.118959	-0.139734	0.0191963
eipl_1	1685	ENSG00000164265_SCGB3A2	0.00019723	-0.125033	4.08654	-4.33661	0.0191963
eipl_1	1685	ENSG00000188243_COMMD6	0.000199303	5.24385e-17	4.10823e-15	-4.00335e-15	0.0191963
eipl_1	1685	ENSG00000196642_RABL6	0.000201169	3.60134e-06	9.56788e-05	-8.84761e-05	0.0191963
eipl_1	1685	ENSG00000221983_UBA52	0.000201689	0.0339337	0.0501088	0.0177586	0.0191963
eipl_1	1685	ENSG00000180479_ZNF571	0.000217743	-0.0854114	0.142447	-0.31327	0.0202105
eipl_1	1685	ENSG00000143819_EPHX1	0.000254732	-0.144442	-0.0676801	-0.221204	0.0232593
eipl_1	1685	ENSG00000178878_APOLD1	0.000258939	-5.15812e-09	2.01383e-07	-2.11699e-07	0.0234528
eipl_1	1685	ENSG00000164346_NSA2	0.000261113	-5.09867e-20	3.10486e-18	-3.20684e-18	0.0234605
eipl_1	1685	ENSG00000094755_GABRP	0.000277177	-0.0530744	-0.0268839	-0.0792649	0.0243963
eipl_1	1685	ENSG00000115053_NCL	0.000282424	0.0366446	0.0544221	0.0188671	0.0245884
eipl_1	1685	ENSG00000267060_PTGES3L	0.000295562	-0.00191996	0.0196609	-0.0235009	0.0255343
eipl_1	1685	ENSG00000215375_MYL5	0.000300677	-1.83769e-07	3.40643e-06	-3.77397e-06	0.0257779
eipl_1	1685	ENSG00000120727_PAIP2	0.000311829	-0.0382325	-0.0194634	-0.0570015	0.0263319
eipl_1	1685	ENSG00000144063_MALL	0.000321348	-0.000294291	0.00517667	-0.00576525	0.0269333
eipl_1	1685	ENSG00000139890_REM2	0.00032711	0.00222953	0.0340313	-0.0295722	0.0272131
eipl_1	1685	ENSG00000115425_PECR	0.000353414	-0.00768128	0.199513	-0.214876	0.0289722
eipl_1	1685	ENSG00000170043_TRAPPC1	0.000360897	-0.0456413	-0.0229541	-0.0683285	0.0293713
eipl_1	1685	ENSG00000100028_SNRPD3	0.000370086	0.0474766	0.0708906	0.0240627	0.0296888
eipl_1	1685	ENSG00000212747_FAM127C	0.000368442	6.87437e-05	0.000955858	-0.00081837	0.0296888
eipl_1	1685	ENSG00000161939_RNASEK-C17orf49	0.000422037	-0.122122	-0.0614334	-0.18281	0.0336163
eipl_1	1685	ENSG00000214013_GANC	0.000427782	-0.0517448	0.630003	-0.733492	0.0338339
eipl_1	1685	ENSG00000057608_GDI2	0.000462835	-0.0360919	-0.0179552	-0.0542285	0.0363503
eipl_1	1685	ENSG00000185900_POMK	0.000484208	1.89769e-09	9.04165e-08	-8.66211e-08	0.0377648
eipl_1	1685	ENSG00000242338_BMS1P4	0.000497884	7.19798e-07	2.15377e-05	-2.00981e-05	0.0385637
eipl_1	1685	ENSG00000131174_COX7B	0.000513861	0.0696401	0.104684	0.0345958	0.0395286
eipl_1	1685	ENSG00000075388_FGF4	0.000525488	0.00229381	0.0603952	-0.0558076	0.0395928
eipl_1	1685	ENSG00000111817_DSE	0.000528797	0.000617715	0.0212879	-0.0200525	0.0395928
eipl_1	1685	ENSG00000255302_EID1	0.000528441	0.04717	0.0709996	0.0233404	0.0395928
eipl_1	1685	ENSG00000179476_C14orf28	0.000551403	-0.000211294	0.00402086	-0.00444345	0.041012
eipl_1	1685	ENSG00000132424_PNISR	0.000610103	-0.00903504	0.374481	-0.392551	0.0450794
eipl_1	1685	ENSG00000079332_SAR1A	0.000681206	-0.053617	-0.0260359	-0.0811981	0.047195
eipl_1	1685	ENSG00000110107_PRPF19	0.000693364	0.00594616	0.0687062	-0.0568139	0.047195
eipl_1	1685	ENSG00000116161_CACYBP	0.000687336	6.6656e-05	0.00465623	-0.00452292	0.047195
eipl_1	1685	ENSG00000126698_DNAJC8	0.000686884	-0.0494882	-0.0239668	-0.0750096	0.047195
eipl_1	1685	ENSG00000128563_PRKRIP1	0.000654534	0.000435164	0.0056956	-0.00482527	0.047195
eipl_1	1685	ENSG00000136908_DPM2	0.000686481	-1.01605e-10	2.66436e-09	-2.86757e-09	0.047195
eipl_1	1685	ENSG00000155545_MIER3	0.00065233	0.000627588	0.00789588	-0.0066407	0.047195
eipl_1	1685	ENSG00000165175_MID1IP1	0.000674132	-1.28115e-19	3.12391e-18	-3.38014e-18	0.047195
eipl_1	1685	ENSG00000196313_POM121	0.000692585	-8.47865e-07	8.14736e-05	-8.31694e-05	0.047195
eipl_1	1685	ENSG00000196419_XRCC6	0.000684676	-0.0268376	-0.0128128	-0.0408625	0.047195
eipl_1	1685	ENSG00000204909_SPINK9	0.000687403	0.000626918	0.012308	-0.0110542	0.047195
eipl_1	1685	ENSG00000137076_TLN1	0.000701611	0.217789	0.444541	-0.0089627	0.0474687
eipl_1	1685	ENSG00000168724_DNAJC21	0.000721559	0.00674229	0.748936	-0.735451	0.0482371
eipl_1	1685	ENSG00000205583_STAG3L1	0.000720896	0.0330305	0.835182	-0.769121	0.0482371
eipl_1	1685	ENSG00000225119_LINC00999	0.000743215	4.35925e-12	9.18951e-11	-8.31766e-11	0.0493908
eipl_1	1685	ENSG00000126267_COX6B1	0.000756944	0.0312907	0.0475582	0.0150232	0.0500073
eipl_1	1685	ENSG00000179059_ZFP42	0.000764875	-0.253799	0.319168	-0.826765	0.0502358
eipl_1	1685	ENSG00000136158_SPRY2	0.000784818	-6.80393e-06	0.000166191	-0.000179799	0.0512459
eipl_1	1685	ENSG00000174886_NDUFA11	0.000791602	0.0377391	0.057386	0.0180921	0.05139
eipl_1	1685	ENSG00000214046_SMIM7	0.00079905	-1.04703e-17	1.27296e-15	-1.2939e-15	0.0515754
eipl_1	1685	ENSG00000136247_ZDHHC4	0.000818111	-0.0532049	0.893105	-0.999515	0.0525041
eipl_1	1685	ENSG00000092208_GEMIN2	0.000848594	-0.00175931	0.0309728	-0.0344914	0.0541375
eipl_1	1685	ENSG00000006042_TMEM98	0.000904623	-0.0854415	-0.0285594	-0.142324	0.0564434
eipl_1	1685	ENSG00000165805_C12orf50	0.000897653	0.106664	0.177497	0.0358301	0.0564434
eipl_1	1685	ENSG00000179562_GCC1	0.00090297	-4.94128e-06	0.000100083	-0.000109965	0.0564434
eipl_1	1685	ENSG00000065000_AP3D1	0.000950044	1.59222e-05	0.00026633	-0.000234486	0.0577738
eipl_1	1685	ENSG00000081059_TCF7	0.000951666	1.12014e-07	1.36545e-06	-1.14142e-06	0.0577738
eipl_1	1685	ENSG00000124767_GLO1	0.000937525	-0.0490891	-0.0232647	-0.0749134	0.0577738
eipl_1	1685	ENSG00000143970_ASXL2	0.000943345	0.02658	0.340851	-0.287691	0.0577738
eipl_1	1685	ENSG00000100321_SYNGR1	0.00097041	-0.0311029	0.310576	-0.372782	0.058595
eipl_1	1685	ENSG00000228589_SPCS2P4	0.00099231	-0.138692	-0.0641168	-0.213267	0.059597
eipl_1	1685	ENSG00000052802_MSMO1	0.00102354	-0.0610266	-0.0286522	-0.0934009	0.0609549
eipl_1	1685	ENSG00000125107_CNOT1	0.00102577	6.05983e-05	0.00124619	-0.001125	0.0609549
eipl_1	1685	ENSG00000014641_MDH1	0.00106696	-0.047038	-0.0220218	-0.0720542	0.0611379
eipl_1	1685	ENSG00000107223_EDF1	0.0010623	0.0340907	0.0521849	0.0159965	0.0611379
eipl_1	1685	ENSG00000132207_SLX1A	0.00106309	7.88131e-12	2.35819e-10	-2.20056e-10	0.0611379
eipl_1	1685	ENSG00000142327_RNPEPL1	0.00105073	2.26763e-08	3.74533e-07	-3.29181e-07	0.0611379
eipl_1	1685	ENSG00000177556_ATOX1	0.00104135	-1.60785e-10	1.08144e-08	-1.1136e-08	0.0611379
eipl_1	1685	ENSG00000253729_PRKDC	0.00103883	0.0797578	0.121913	0.037603	0.0611379
eipl_1	1685	ENSG00000130713_EXOSC2	0.00108431	-3.80877e-09	9.88753e-07	-9.9637e-07	0.061479
eipl_1	1685	ENSG00000197063_MAFG	0.00108926	4.0579e-07	6.93883e-06	-6.12725e-06	0.061479
eipl_1	1685	ENSG00000100941_PNN	0.00116032	0.0816467	0.127375	0.0359187	0.0629552
eipl_1	1685	ENSG00000116127_ALMS1	0.00115228	4.93825e-05	0.000675933	-0.000577168	0.0629552
eipl_1	1685	ENSG00000125503_PPP1R12C	0.00115038	0.589519	4.07579	-2.89675	0.0629552
eipl_1	1685	ENSG00000154079_C6orf57	0.00115418	-0.236449	-0.0675659	-0.405332	0.0629552
eipl_1	1685	ENSG00000167978_SRRM2	0.00115987	1.31147e-12	6.40401e-11	-6.14172e-11	0.0629552
eipl_1	1685	ENSG00000170471_RALGAPB	0.00115003	3.83855e-06	4.5576e-05	-3.78989e-05	0.0629552
eipl_1	1685	ENSG00000196588_MKL1	0.00116034	4.2649e-13	2.41848e-10	-2.40995e-10	0.0629552
eipl_1	1685	ENSG00000253540_FAM86HP	0.00114192	5.44932e-05	0.000743654	-0.000634667	0.0629552
eipl_1	1685	ENSG00000131969_ABHD12B	0.00118895	-0.0581027	-0.0269794	-0.089226	0.0637937
eipl_1	1685	ENSG00000143933_CALM2	0.00119141	-0.0293859	-0.0134719	-0.0452998	0.0637937
eipl_1	1685	ENSG00000172270_BSG	0.00119283	-0.0299278	-0.0137057	-0.04615	0.0637937
eipl_1	1685	ENSG00000158716_DUSP23	0.00120193	6.52852e-06	9.98265e-05	-8.67694e-05	0.0639757
eipl_1	1685	ENSG00000119682_AREL1	0.00126652	1.00909e-05	0.000120061	-9.98795e-05	0.0670958
eipl_1	1685	ENSG00000232024_LSM12P1	0.00127764	1.32015e-18	6.11413e-17	-5.8501e-17	0.0673668
eipl_1	1685	ENSG00000159214_CCDC24	0.00132192	0.00126503	0.117571	-0.115041	0.0693759
eipl_1	1685	ENSG00000110958_PTGES3	0.00134655	-0.0320277	-0.0146845	-0.0493709	0.0703399
eipl_1	1685	ENSG00000127184_COX7C	0.0013754	0.0266512	0.04123	0.0120725	0.071185
eipl_1	1685	ENSG00000135940_COX5B	0.00137306	0.0314514	0.0485503	0.0143525	0.071185
eipl_1	1685	ENSG00000176340_COX8A	0.00138626	0.0302149	0.0466306	0.0137991	0.071418
eipl_1	1685	ENSG00000198420_FAM115A	0.00139867	0.000349715	0.0111047	-0.0104053	0.0717283
eipl_1	1685	ENSG00000183864_TOB2	0.00140951	2.38811e-10	5.19449e-09	-4.71687e-09	0.0719556
eipl_1	1685	ENSG00000134982_APC	0.00142203	2.10163e-06	3.43316e-05	-3.01283e-05	0.072266
eipl_1	1685	ENSG00000158856_DMTN	0.00144145	-1.40711e-06	8.01509e-05	-8.29651e-05	0.0729229
eipl_1	1685	ENSG00000105701_FKBP8	0.00145098	-9.78702e-08	6.05876e-06	-6.2545e-06	0.0730762
eipl_1	1685	ENSG00000178498_DTX3	0.00147537	-0.19328	0.740777	-1.12734	0.0739728
eipl_1	1685	ENSG00000206503_HLA-A	0.00154643	2.58011e-14	5.40855e-13	-4.89253e-13	0.0771909
eipl_1	1685	ENSG00000012211_PRICKLE3	0.00155991	-1.07015e-05	0.000123494	-0.000144897	0.077519
eipl_1	1685	ENSG00000198612_COPS8	0.00156928	-0.0542193	-0.0157436	-0.0926949	0.0776413
eipl_1	1685	ENSG00000233224_HIST1H2AM	0.00159873	8.09998e-05	0.00125682	-0.00109482	0.0787513
eipl_1	1685	ENSG00000169189_NSMCE1	0.00164307	-0.230637	0.204963	-0.666236	0.080582
eipl_1	1685	ENSG00000124193_SRSF6	0.00170066	-0.0717529	-0.032332	-0.111174	0.0819749
eipl_1	1685	ENSG00000170142_UBE2E1	0.00169984	0.0017512	0.064991	-0.0614886	0.0819749
eipl_1	1685	ENSG00000182004_SNRPE	0.00168814	0.0377974	0.0585785	0.0170163	0.0819749
eipl_1	1685	ENSG00000108515_ENO3	0.0017328	-1.21719e-09	1.84034e-08	-2.08378e-08	0.082164
eipl_1	1685	ENSG00000146670_CDCA5	0.00172392	1.16635e-06	7.49699e-05	-7.26372e-05	0.082164
eipl_1	1685	ENSG00000155959_VBP1	0.00173385	-0.0555129	2.49887	-2.6099	0.082164
eipl_1	1685	ENSG00000160233_LRRC3	0.00172313	4.97739e-05	0.00257354	-0.002474	0.082164
eipl_1	1685	ENSG00000254726_MEX3A	0.00174132	0.0285756	0.514176	-0.457025	0.0821711
eipl_1	1685	ENSG00000254999_BRK1	0.00175802	-0.0318267	-0.0139794	-0.049674	0.0826122
eipl_1	1685	ENSG00000152380_FAM151B	0.0017684	0.0041703	0.193956	-0.185615	0.0827537
eipl_1	1685	ENSG00000156467_UQCRB	0.00178087	0.0568591	0.0882059	0.0255123	0.0829917
eipl_1	1685	ENSG00000105647_PIK3R2	0.00179825	0.000132315	0.00175286	-0.00148823	0.0831727
eipl_1	1685	ENSG00000133318_RTN3	0.00179957	-0.0795801	3.69056	-3.84972	0.0831727
eipl_1	1685	ENSG00000119720_NRDE2	0.00181187	6.55334e-05	0.00146883	-0.00133777	0.0833978
eipl_1	1685	ENSG00000163046_ANKRD30BL	0.00182078	0.0124451	0.330066	-0.305176	0.0834659
eipl_1	1685	ENSG00000111669_TPI1	0.00185172	-0.021959	-0.0095361	-0.0343819	0.0845394
eipl_1	1685	ENSG00000147689_FAM83A	0.00187088	3.1324e-06	8.29694e-05	-7.67046e-05	0.085068
eipl_1	1685	ENSG00000149929_HIRIP3	0.00191285	-3.61789e-11	2.12224e-09	-2.1946e-09	0.086626
eipl_1	1685	ENSG00000163807_KIAA1143	0.00194281	-0.0017986	0.0454661	-0.0490633	0.0876293
eipl_1	1685	ENSG00000131711_MAP1B	0.00197936	-0.0654637	-0.0277981	-0.103129	0.0885663
eipl_1	1685	ENSG00000182197_EXT1	0.00197845	0.000385687	0.00931132	-0.00853994	0.0885663
eipl_1	1685	ENSG00000144224_UBXN4	0.00204101	0.0710055	0.111489	0.0305224	0.0909628
eipl_1	1685	ENSG00000196683_TOMM7	0.00206673	0.0364562	0.0568427	0.0160698	0.0917447
eipl_1	1685	ENSG00000088367_EPB41L1	0.00209078	-3.62113e-08	5.10243e-07	-5.82665e-07	0.0924472
eipl_1	1685	ENSG00000166262_FAM227B	0.00216664	-0.657638	1.27038	-2.58566	0.0954257
eipl_1	1685	ENSG00000043355_ZIC2	0.00220508	-0.12012	-0.0524377	-0.187802	0.0964857
eipl_1	1685	ENSG00000204628_GNB2L1	0.00220789	0.0164051	0.0259256	0.00688468	0.0964857
eipl_1	1685	ENSG00000087302_C14orf166	0.00223969	-0.0253748	-0.0108561	-0.0398936	0.0967459
eipl_1	1685	ENSG00000136238_RAC1	0.00223472	0.0284232	0.0444663	0.0123801	0.0967459
eipl_1	1685	ENSG00000143870_PDIA6	0.00222442	-0.0285456	-0.012403	-0.0446882	0.0967459
eipl_1	1685	ENSG00000134569_LRP4	0.00226013	5.99057e-05	0.0007735	-0.000653688	0.0972547
eipl_1	1685	ENSG00000178996_SNX18	0.00227113	2.3011e-06	9.6602e-05	-9.19998e-05	0.0973552
eipl_1	1685	ENSG00000176406_RIMS2	0.0023206	0.0295896	0.353853	-0.294674	0.0987223
eipl_1	1685	ENSG00000197081_IGF2R	0.00233555	-0.0230872	0.102904	-0.149078	0.0989832
eipl_1	1685	ENSG00000173171_MTX1	0.0023464	-0.0016281	0.0330487	-0.0363049	0.0990691
eipl_1	6502	ENSG00000242715_CCDC169	5.44133e-06	-0.0118152	0.145316	-0.168946	0.0611116
eipl_1	6995	ENSG00000182572_HIST1H3I	2.75775e-13	NA	NA	NA	3.09723e-09
eipl_1	6995	ENSG00000242715_CCDC169	3.48891e-09	-0.0897939	1.04757	-1.22716	1.9592e-05
eipl_1	6995	ENSG00000171466_ZNF562	2.04914e-08	-0.27239	-0.172556	-0.372223	7.6713e-05
eipl_1	6995	ENSG00000117480_FAAH	1.50376e-07	0.0111628	0.132587	-0.110261	0.000422219
eipl_1	6995	ENSG00000204389_HSPA1A	9.10125e-07	-1.43296e-15	4.86962e-14	-5.15621e-14	0.00204432
eipl_1	6995	ENSG00000123562_MORF4L2	1.25927e-06	-0.0896165	-0.0560753	-0.123158	0.00235714
eipl_1	6995	ENSG00000102409_BEX4	5.32349e-06	-9.33448e-17	6.98537e-15	-7.17206e-15	0.00854116
eipl_1	6995	ENSG00000100335_MIEF1	5.83862e-05	5.0544e-09	2.08055e-07	-1.97947e-07	0.0819669
eipl_1	6995	ENSG00000163191_S100A11	7.77048e-05	-4.40336e-05	0.000997072	-0.00108514	0.096967
eipl_1	12687	ENSG00000182572_HIST1H3I	7.75922e-07	8.04855e-06	0.000138235	-0.000122138	0.00871438
eipl_1	12687	ENSG00000110958_PTGES3	7.9308e-06	0.0462068	0.0648781	0.0275355	0.0445354
eipl_1	13494	ENSG00000123562_MORF4L2	2.59301e-17	0.125395	0.152767	0.0980237	2.91221e-13
eipl_1	13494	ENSG00000102409_BEX4	2.09557e-11	1.65587e-18	1.27076e-16	-1.23764e-16	1.17677e-07
eipl_1	13494	ENSG00000137996_RTCA	3.81442e-10	-0.00030805	0.0100442	-0.0106604	1.42799e-06
eipl_1	13494	ENSG00000160932_LY6E	8.90522e-10	-0.251626	-0.149555	-0.353697	2.50036e-06
eipl_1	13494	ENSG00000198865_CCDC152	1.4946e-08	-0.33514	-0.213388	-0.456892	3.35717e-05
eipl_1	13494	ENSG00000182572_HIST1H3I	4.59754e-08	-8.79699e-07	1.35658e-05	-1.53252e-05	8.60583e-05
eipl_1	13494	ENSG00000117480_FAAH	1.50205e-06	-0.0268338	0.260158	-0.313826	0.00240993
eipl_1	13494	ENSG00000171466_ZNF562	2.02036e-06	0.208001	0.293118	0.122883	0.00252118
eipl_1	13494	ENSG00000242715_CCDC169	1.85111e-06	0.00919658	0.126772	-0.108379	0.00252118
eipl_1	13494	ENSG00000117139_KDM5B	5.96836e-05	0.115472	0.166646	0.0642977	0.0670307
eipl_1	15457	ENSG00000101974_ATP11C	1.76351e-05	-0.0447592	0.517879	-0.607398	0.0990299
eipl_1	15457	ENSG00000134077_THUMPD3	1.11931e-05	-0.00336141	0.641353	-0.648076	0.0990299
hajc_1	1082	ENSG00000128739_SNRPN	1.48369e-15	0.125528	0.154416	0.0966394	1.66633e-11
hajc_1	1082	ENSG00000242715_CCDC169	5.77972e-06	-0.140204	1.62677	-1.90718	0.032456
hajc_1	3163	ENSG00000125430_HS3ST3B1	7.60529e-06	-0.0144766	1.40417	-1.43312	0.0854151
hajc_1	3897	ENSG00000070404_FSTL3	6.34599e-06	-3.38057e-08	6.60909e-07	-7.2852e-07	0.0712718
hajc_1	9133	ENSG00000188313_PLSCR1	1.3121e-08	-5.2218e-19	2.36841e-17	-2.47284e-17	0.000147362
hajc_1	9133	ENSG00000004961_HCCS	7.54495e-08	-0.0475661	1.4779	-1.57303	0.000423687
hajc_1	9133	ENSG00000174695_TMEM167A	2.26262e-05	-0.282222	-0.163186	-0.401259	0.084705
hajc_1	9493	ENSG00000128739_SNRPN	1.74958e-10	-0.178494	-0.127317	-0.229671	1.96496e-06
hajc_1	9493	ENSG00000103769_RAB11A	3.88552e-06	-0.107278	-0.0653081	-0.149248	0.0218191
hajc_1	9493	ENSG00000067113_PPAP2A	1.09964e-05	-0.0313089	0.760086	-0.822703	0.0411669
hajc_1	9493	ENSG00000182287_AP1S2	2.57847e-05	2.85517e-12	2.48042e-10	-2.42331e-10	0.0723971
hajc_1	9493	ENSG00000167642_SPINT2	4.25236e-05	-0.136531	-0.0772182	-0.195845	0.0955164
hajc_1	9618	ENSG00000004961_HCCS	2.90263e-07	-0.0474647	1.51586	-1.61079	0.00325995
hajc_1	9618	ENSG00000115648_MLPH	6.67694e-06	7.20167e-07	1.62072e-05	-1.47669e-05	0.0305216
hajc_1	9618	ENSG00000188313_PLSCR1	8.15287e-06	-2.09865e-19	9.50829e-18	-9.92802e-18	0.0305216
hecn_3	2593	ENSG00000066027_PPP2R5A	2.30127e-06	0.00139304	0.0170663	-0.0142802	0.0258455
hoik_1	5035	ENSG00000173621_LRFN4	4.57655e-06	-5.2671e-08	1.53235e-06	-1.63769e-06	0.0513992
hoik_1	5035	ENSG00000171466_ZNF562	1.33167e-05	-0.410777	-0.242344	-0.57921	0.0747797
hoik_1	6625	ENSG00000117523_PRRC2C	7.59403e-08	-0.286571	-0.190113	-0.383028	0.000852885
hoik_1	6625	ENSG00000168496_FEN1	7.25788e-06	-6.57166e-14	4.25307e-12	-4.38451e-12	0.0407566
hoik_1	12879	ENSG00000152977_ZIC1	2.08192e-07	0.243049	0.465593	0.0205063	0.00233821
hoik_1	12879	ENSG00000110060_PUS3	1.46913e-05	-0.000209431	0.0035277	-0.00394656	0.082499
joxm_1	2158	ENSG00000162194_C11orf48	1.39748e-08	-0.176687	-0.11941	-0.233964	0.000156951
joxm_1	2158	ENSG00000149761_NUDT22	6.94258e-08	-0.0647767	0.789967	-0.919521	0.000260088
joxm_1	2158	ENSG00000214706_IFRD2	6.94742e-08	-1.86083e-05	0.000191856	-0.000229073	0.000260088
joxm_1	2158	ENSG00000226278_PSPHP1	1.36415e-05	0.161838	4.23679	-3.91311	0.038302
joxm_1	2158	ENSG00000111790_FGFR1OP2	1.78991e-05	-0.00343362	0.0331472	-0.0400144	0.040205
joxm_1	2158	ENSG00000087157_PGS1	2.82934e-05	-0.0355004	0.271033	-0.342034	0.0404459
joxm_1	2158	ENSG00000130706_ADRM1	3.09022e-05	4.13988e-10	2.45614e-08	-2.37334e-08	0.0404459
joxm_1	2158	ENSG00000130803_ZNF317	3.60127e-05	3.70327e-06	5.02333e-05	-4.28267e-05	0.0404459
joxm_1	2158	ENSG00000164151_KIAA0947	2.28953e-05	0.824792	3.58911	-1.93952	0.0404459
joxm_1	2158	ENSG00000185825_BCAP31	3.33314e-05	-0.100252	-0.0570417	-0.143462	0.0404459
joxm_1	2158	ENSG00000204525_HLA-C	5.58396e-05	-0.003124	0.0602411	-0.0664891	0.0570123
joxm_1	2158	ENSG00000015532_XYLT2	6.95617e-05	0.798657	3.98774	-2.39043	0.060096
joxm_1	2158	ENSG00000173660_UQCRH	6.88156e-05	-0.052726	-0.0291158	-0.0763362	0.060096
joxm_1	2158	ENSG00000108588_CCDC47	8.70014e-05	0.0103947	0.219838	-0.199049	0.0635481
joxm_1	2158	ENSG00000121579_NAA50	8.25592e-05	-0.00106894	0.019753	-0.0218909	0.0635481
joxm_1	2158	ENSG00000160917_CPSF4	9.05324e-05	0.160211	2.61499	-2.29456	0.0635481
joxm_1	2158	ENSG00000136933_RABEPK	9.98246e-05	-0.00914502	0.149256	-0.167546	0.0659488
joxm_1	2158	ENSG00000057663_ATG5	0.000118878	-0.00211061	0.0231962	-0.0274175	0.0702697
joxm_1	2158	ENSG00000205155_PSENEN	0.000113984	1.9439e-12	8.33633e-11	-7.94755e-11	0.0702697
joxm_1	2158	ENSG00000139180_NDUFA9	0.000125259	0.0450984	0.860458	-0.770261	0.0702971
joxm_1	2158	ENSG00000204713_TRIM27	0.000131443	5.46637e-11	1.41512e-09	-1.30579e-09	0.0702971
joxm_1	2158	ENSG00000100220_RTCB	0.000164254	7.96949e-12	4.08839e-10	-3.929e-10	0.0735576
joxm_1	2158	ENSG00000104969_SGTA	0.000156684	1.47892e-14	6.69859e-13	-6.40281e-13	0.0735576
joxm_1	2158	ENSG00000137815_RTF1	0.000170287	-0.303742	-0.139484	-0.467999	0.0735576
joxm_1	2158	ENSG00000160818_GPATCH4	0.000158646	-0.602951	0.978653	-2.18455	0.0735576
joxm_1	2158	ENSG00000171204_TMEM126B	0.000166746	-0.196943	0.537119	-0.931005	0.0735576
joxm_1	2158	ENSG00000102290_PCDH11X	0.000191755	0.482638	1.93013	-0.964849	0.0797631
joxm_1	2158	ENSG00000079134_THOC1	0.000223966	-0.000971686	0.0111676	-0.0131109	0.0867364
joxm_1	2158	ENSG00000175595_ERCC4	0.000218151	-0.73059	-0.379055	-1.08212	0.0867364
joxm_1	2158	ENSG00000127578_WFIKKN1	0.000265894	0.0053492	0.0557055	-0.0450071	0.0995419
joxm_1	3010	ENSG00000113140_SPARC	4.19665e-07	-0.12626	-0.0807704	-0.17175	0.00471326
joxm_1	3010	ENSG00000125772_GPCPD1	3.43124e-06	-0.000711243	0.00511791	-0.0065404	0.0192681
joxm_1	6911	ENSG00000173660_UQCRH	1.00142e-06	-0.0825605	-0.0518498	-0.113271	0.00562346
joxm_1	6911	ENSG00000214706_IFRD2	2.96247e-06	8.75381e-06	0.000157426	-0.000139918	0.0110905
joxm_1	6911	ENSG00000178307_TMEM11	9.98238e-06	8.59897e-09	1.4479e-07	-1.27592e-07	0.028028
joxm_1	6911	ENSG00000135847_ACBD6	1.389e-05	-0.117215	1.07863	-1.31306	0.0311997
joxm_1	6911	ENSG00000134222_PSRC1	2.09068e-05	0.0307859	0.320593	-0.259021	0.039134
joxm_1	6911	ENSG00000102309_PIN4	3.40986e-05	-0.22813	-0.129736	-0.326525	0.0494613
joxm_1	6911	ENSG00000105131_EPHX3	3.5232e-05	-0.00271142	0.0175546	-0.0229774	0.0494613
joxm_1	6911	ENSG00000160917_CPSF4	4.0132e-05	-0.0733137	2.18622	-2.33284	0.0500802
joxm_1	6911	ENSG00000050426_LETMD1	6.32028e-05	0.0797374	0.891385	-0.73191	0.0709831
joxm_1	6911	ENSG00000123136_DDX39A	9.60056e-05	-0.275624	-0.148991	-0.402256	0.0770171
joxm_1	6911	ENSG00000137815_RTF1	8.601e-05	-0.409819	-0.189574	-0.630065	0.0770171
joxm_1	6911	ENSG00000169607_CKAP2L	9.30592e-05	-0.323972	0.230427	-0.87837	0.0770171
joxm_1	6911	ENSG00000183137_CEP57L1	8.74987e-05	-0.0415856	0.791783	-0.874955	0.0770171
joxm_1	6911	ENSG00000003056_M6PR	0.000106155	-0.26688	-0.142937	-0.390823	0.0794818
joxm_1	6911	ENSG00000067221_STOML1	0.000136007	-0.015923	0.136829	-0.168675	0.0857786
joxm_1	6911	ENSG00000102230_PCYT1B	0.000145116	-0.190199	2.1746	-2.555	0.0857786
joxm_1	6911	ENSG00000119844_AFTPH	0.000124452	1.12804	3.66773	-1.41165	0.0857786
joxm_1	6911	ENSG00000180914_OXTR	0.000143471	-0.361745	2.26782	-2.99131	0.0857786
joxm_1	6911	ENSG00000134748_PRPF38A	0.000236467	-0.365395	1.21329	-1.94408	0.0998245
joxm_1	6911	ENSG00000156453_PCDH1	0.000218766	0.0804488	1.54609	-1.38519	0.0998245
joxm_1	6911	ENSG00000162384_C1orf123	0.000234442	9.78455e-06	0.000220079	-0.00020051	0.0998245
joxm_1	6911	ENSG00000164076_CAMKV	0.000206511	-0.455568	-0.12696	-0.784176	0.0998245
joxm_1	6911	ENSG00000165912_PACSIN3	0.000248872	-0.382109	1.59184	-2.35606	0.0998245
joxm_1	6911	ENSG00000179362_HMGN2P46	0.000194382	0.366719	2.04739	-1.31395	0.0998245
joxm_1	6911	ENSG00000204909_SPINK9	0.000229302	-0.496603	-0.243456	-0.74975	0.0998245
joxm_1	6911	ENSG00000204936_CD177	0.000244412	0.095841	13.815	-13.6233	0.0998245
joxm_1	6911	ENSG00000247746_USP51	0.000194974	-0.442765	-0.0682401	-0.817289	0.0998245
joxm_1	6951	ENSG00000135052_GOLM1	2.38308e-07	-0.0481039	0.363187	-0.459395	0.00267644
joxm_1	6951	ENSG00000070476_ZXDC	2.12504e-06	-0.542555	0.528653	-1.61376	0.0119332
joxm_1	6951	ENSG00000124610_HIST1H1A	2.1592e-05	0.00352411	0.0283317	-0.0212835	0.0808332
joxm_1	7882	ENSG00000150991_UBC	7.36877e-15	-0.251407	-0.191046	-0.311768	5.70349e-11
joxm_1	7882	ENSG00000179933_C14orf119	1.01567e-14	1.13588e-06	9.49735e-05	-9.27018e-05	5.70349e-11
joxm_1	7882	ENSG00000182149_IST1	3.29756e-13	-2.14375e-06	0.000156521	-0.000160808	1.2345e-09
joxm_1	7882	ENSG00000185201_IFITM2	1.0203e-10	-0.923193	-0.658475	-1.18791	2.86474e-07
joxm_1	7882	ENSG00000143933_CALM2	5.91895e-09	-0.170157	-0.116281	-0.224033	1.32952e-05
joxm_1	7882	ENSG00000241685_ARPC1A	7.84393e-09	0.000300278	0.0369372	-0.0363367	1.46825e-05
joxm_1	7882	ENSG00000173933_RBM4	3.3672e-07	-0.229162	-0.147218	-0.311105	0.000540243
joxm_1	7882	ENSG00000178999_AURKB	6.11035e-07	-3.35802e-06	3.62922e-05	-4.30082e-05	0.000857816
joxm_1	7882	ENSG00000117335_CD46	8.78441e-07	3.26047e-08	3.16534e-06	-3.10013e-06	0.0010962
joxm_1	7882	ENSG00000125656_CLPP	1.10253e-06	-0.216515	5.30219	-5.73522	0.00123825
joxm_1	7882	ENSG00000168259_DNAJC7	1.55601e-06	-0.464311	-0.288972	-0.63965	0.00158869
joxm_1	7882	ENSG00000089053_ANAPC5	1.81044e-06	-1.20574e-17	8.01639e-16	-8.25753e-16	0.00169442
joxm_1	7882	ENSG00000119421_NDUFA8	2.02531e-06	-0.199779	0.739995	-1.13955	0.00174971
joxm_1	7882	ENSG00000134375_TIMM17A	2.70455e-06	-0.282995	4.0168	-4.58279	0.00216963
joxm_1	7882	ENSG00000101608_MYL12A	2.93275e-06	-0.0963891	-0.059056	-0.133722	0.00219585
joxm_1	7882	ENSG00000156261_CCT8	5.71022e-06	-0.114428	-0.0689012	-0.159956	0.00377244
joxm_1	7882	ENSG00000203760_CENPW	6.88564e-06	0.00804761	0.146774	-0.130679	0.00429626
joxm_1	7882	ENSG00000129255_MPDU1	7.35592e-06	-0.00126535	0.0212765	-0.0238072	0.00434812
joxm_1	7882	ENSG00000173821_RNF213	8.15081e-06	0.702624	1.02078	0.384464	0.00457709
joxm_1	7882	ENSG00000139350_NEDD1	1.3044e-05	0.477669	1.78099	-0.825652	0.00697607
joxm_1	7882	ENSG00000106683_LIMK1	1.38677e-05	0.0474005	0.881695	-0.786894	0.00707946
joxm_1	7882	ENSG00000140259_MFAP1	1.97446e-05	0.000308216	0.00569743	-0.00508099	0.00964139
joxm_1	7882	ENSG00000133104_SPG20	2.80211e-05	-0.00110443	0.0190623	-0.0212712	0.0123558
joxm_1	7882	ENSG00000143612_C1orf43	2.72419e-05	-1.32697e-16	7.57233e-15	-7.83772e-15	0.0123558
joxm_1	7882	ENSG00000163902_RPN1	2.8604e-05	-0.127381	-0.072902	-0.18186	0.0123558
joxm_1	7882	ENSG00000172757_CFL1	3.31215e-05	-0.0429597	-0.0243983	-0.0615211	0.0132853
joxm_1	7882	ENSG00000087302_C14orf166	3.76979e-05	-0.105741	-0.0599003	-0.151583	0.0141128
joxm_1	7882	ENSG00000204977_TRIM13	3.64672e-05	-0.621781	2.40178	-3.64534	0.0141128
joxm_1	7882	ENSG00000108788_MLX	4.68413e-05	-2.94061e-11	1.09995e-09	-1.15876e-09	0.0169701
joxm_1	7882	ENSG00000111196_MAGOHB	5.02233e-05	0.00158191	0.0340831	-0.0309193	0.0176268
joxm_1	7882	ENSG00000165733_BMS1	5.44667e-05	-0.362757	-0.20249	-0.523024	0.0185368
joxm_1	7882	ENSG00000106399_RPA3	6.0931e-05	2.68273e-15	1.80079e-13	-1.74714e-13	0.0196269
joxm_1	7882	ENSG00000119906_FAM178A	6.11647e-05	9.12995e-07	2.1334e-05	-1.95081e-05	0.0196269
joxm_1	7882	ENSG00000106588_PSMA2	7.9568e-05	-0.082751	-0.0454597	-0.120042	0.024823
joxm_1	7882	ENSG00000152795_HNRNPDL	8.66221e-05	-0.125102	-0.0684877	-0.181716	0.0262933
joxm_1	7882	ENSG00000184900_SUMO3	0.00010168	-0.208411	-0.113252	-0.30357	0.0300517
joxm_1	7882	ENSG00000106803_SEC61B	0.000108963	-0.105598	-0.0572035	-0.153992	0.0313786
joxm_1	7882	ENSG00000143222_UFC1	0.000115972	-1.10699e-08	1.98626e-07	-2.20766e-07	0.032562
joxm_1	7882	ENSG00000132155_RAF1	0.000122822	0.127243	3.08418	-2.8297	0.0328432
joxm_1	7882	ENSG00000183696_UPP1	0.000120871	-7.06172e-05	0.000700582	-0.000841816	0.0328432
joxm_1	7882	ENSG00000141034_GID4	0.000137476	-0.165398	1.79664	-2.12744	0.0359067
joxm_1	7882	ENSG00000100211_CBY1	0.000154621	-0.164928	1.35579	-1.68565	0.039467
joxm_1	7882	ENSG00000144120_TMEM177	0.00017638	1.10119e-05	0.000117843	-9.58189e-05	0.0440205
joxm_1	7882	ENSG00000170515_PA2G4	0.000185444	-0.164447	-0.086782	-0.242112	0.0452765
joxm_1	7882	ENSG00000015676_NUDCD3	0.000191645	2.38965e-07	4.64938e-06	-4.17145e-06	0.0457949
joxm_1	7882	ENSG00000128915_NARG2	0.000220167	-3.49596e-05	0.000544056	-0.000613975	0.0494539
joxm_1	7882	ENSG00000149483_TMEM138	0.000216586	-0.00164642	0.0252275	-0.0285203	0.0494539
joxm_1	7882	ENSG00000172466_ZNF24	0.000219527	-3.77697e-06	0.000483303	-0.000490857	0.0494539
joxm_1	7882	ENSG00000164695_CHMP4C	0.000225342	-3.54824e-05	0.000264832	-0.000335796	0.0496238
joxm_1	7882	ENSG00000172197_MBOAT1	0.000237199	-0.00399727	1.49635	-1.50434	0.0512305
joxm_1	7882	ENSG00000155090_KLF10	0.000242094	-0.00299319	0.0274794	-0.0334658	0.0513012
joxm_1	7882	ENSG00000100865_CINP	0.000278122	-0.00208513	0.0367673	-0.0409376	0.0560829
joxm_1	7882	ENSG00000125166_GOT2	0.000271813	-0.137442	-0.0710266	-0.203858	0.0560829
joxm_1	7882	ENSG00000144231_POLR2D	0.00027964	-0.0105449	0.230838	-0.251927	0.0560829
joxm_1	7882	ENSG00000141741_MIEN1	0.000288576	-0.269277	-0.137718	-0.400836	0.0568597
joxm_1	7882	ENSG00000174437_ATP2A2	0.000304299	-0.00755079	0.0815702	-0.0966718	0.0589238
joxm_1	7882	ENSG00000147601_TERF1	0.000325703	-0.247833	-0.126714	-0.368951	0.0619996
joxm_1	7882	ENSG00000168301_KCTD6	0.000339384	-0.000378455	0.0036681	-0.00442501	0.063527
joxm_1	7882	ENSG00000183726_TMEM50A	0.000364982	-0.13107	-0.049326	-0.212814	0.0671986
joxm_1	7882	ENSG00000188229_TUBB4B	0.000374283	-0.161018	-0.0816356	-0.240401	0.0677995
joxm_1	7882	ENSG00000024422_EHD2	0.000390715	-0.742664	0.985938	-2.47127	0.0681004
joxm_1	7882	ENSG00000121417_ZNF211	0.000397377	-0.0510939	0.549008	-0.651196	0.0681004
joxm_1	7882	ENSG00000163755_HPS3	0.000388332	-1.07216e-05	0.000464934	-0.000486377	0.0681004
joxm_1	7882	ENSG00000171109_MFN1	0.000400198	0.643739	9.40598	-8.1185	0.0681004
joxm_1	7882	ENSG00000172493_AFF1	0.000471644	-0.441882	0.633095	-1.51686	0.0778975
joxm_1	7882	ENSG00000137563_GGH	0.000525828	3.63459e-08	7.13704e-07	-6.41013e-07	0.0843653
joxm_1	7882	ENSG00000213614_HEXA	0.000519355	-0.153486	1.29011	-1.59709	0.0843653
joxm_1	7882	ENSG00000149582_TMEM25	0.000536777	-0.225211	1.26083	-1.71125	0.0849091
joxm_1	7882	ENSG00000159147_DONSON	0.000552662	-0.186926	1.12549	-1.49934	0.0862076
joxm_1	8557	ENSG00000102309_PIN4	4.68807e-07	-0.286801	-0.183077	-0.390526	0.00263259
joxm_1	8557	ENSG00000003056_M6PR	1.14623e-05	-0.316104	-0.185489	-0.446718	0.0321832
joxm_1	8557	ENSG00000214706_IFRD2	1.13839e-05	-3.24366e-06	7.31465e-05	-7.96338e-05	0.0321832
joxm_1	8557	ENSG00000108604_SMARCD2	4.09211e-05	1.19572	5.91939	-3.52795	0.0906921
joxm_1	8557	ENSG00000135847_ACBD6	6.46013e-05	-0.141632	1.28803	-1.57129	0.0906921
joxm_1	8557	ENSG00000174775_HRAS	4.92185e-05	1.47486	6.35991	-3.41018	0.0906921
joxm_1	8557	ENSG00000198522_GPN1	5.79509e-05	3.83073e-05	0.00060165	-0.000525035	0.0906921
joxm_1	9039	ENSG00000198028_ZNF560	7.88504e-07	NA	NA	NA	0.00885569
joxm_1	9039	ENSG00000124610_HIST1H1A	8.00585e-06	NA	NA	NA	0.0449568
joxm_1	9343	ENSG00000081870_HSPB11	2.39693e-08	-0.310637	-0.208022	-0.413251	0.000216843
joxm_1	9343	ENSG00000117480_FAAH	3.86152e-08	0.629665	2.37137	-1.11204	0.000216843
joxm_1	9343	ENSG00000184990_SIVA1	2.03758e-05	-0.152986	-0.0886019	-0.217371	0.0762804
joxm_1	9343	ENSG00000171466_ZNF562	3.52533e-05	-0.766731	1.31129	-2.84475	0.0989825
joxm_1	10731	ENSG00000073803_MAP3K13	1.56152e-09	0.184935	1.43093	-1.06106	1.75374e-05
joxm_1	10731	ENSG00000239605_C2orf61	2.07344e-06	0.270864	0.76481	-0.223083	0.0116434
joxm_1	10731	ENSG00000120915_EPHX2	7.53544e-06	0.0629606	0.122816	0.00310563	0.0282102
joxm_1	10965	ENSG00000123562_MORF4L2	1.77798e-06	-0.151828	-0.0941798	-0.209477	0.0199685
joxm_1	10965	ENSG00000101901_ALG13	7.85771e-06	-0.0106484	5.97545	-5.99674	0.044125
joxm_1	11251	ENSG00000116337_AMPD2	5.63451e-06	-0.00920403	0.0818233	-0.100231	0.0328095
joxm_1	11251	ENSG00000226278_PSPHP1	5.84266e-06	3.82267	77.466	-69.8207	0.0328095
joxm_1	11251	ENSG00000137338_PGBD1	4.34699e-05	0.00116078	0.0105617	-0.00824015	0.0985358
joxm_1	11251	ENSG00000149761_NUDT22	4.38678e-05	-0.362691	2.2943	-3.01968	0.0985358
joxm_1	11251	ENSG00000154511_FAM69A	3.74436e-05	0.0124657	0.133809	-0.108878	0.0985358
joxm_1	11251	ENSG00000083535_PIBF1	5.63313e-05	-0.000204619	0.00602997	-0.00643921	0.0998975
joxm_1	11251	ENSG00000164076_CAMKV	6.22636e-05	-0.552625	-0.233235	-0.872016	0.0998975
joxm_1	12612	ENSG00000214706_IFRD2	1.69451e-09	0.000123764	0.0017006	-0.00145307	1.9031e-05
joxm_1	12612	ENSG00000127511_SIN3B	4.98576e-06	0.243365	1.86682	-1.38009	0.0279975
joxm_1	12612	ENSG00000064961_HMG20B	1.23439e-05	0.455457	3.02617	-2.11525	0.0462115
joxm_1	12612	ENSG00000065675_PRKCQ	1.85912e-05	2.49296e-06	2.60777e-05	-2.10917e-05	0.0462711
joxm_1	12612	ENSG00000130706_ADRM1	2.05997e-05	1.0872e-10	1.0621e-08	-1.04035e-08	0.0462711
joxm_1	12612	ENSG00000010278_CD9	2.82116e-05	0.0353195	3.37053	-3.29989	0.0528075
joxm_1	12612	ENSG00000072401_UBE2D1	4.08593e-05	6.44123e-12	1.91967e-10	-1.79084e-10	0.0571653
joxm_1	12612	ENSG00000141738_GRB7	4.17701e-05	0.000605576	0.00555028	-0.00433913	0.0571653
joxm_1	12612	ENSG00000153989_NUS1	4.58096e-05	-0.322245	0.943636	-1.58813	0.0571653
joxm_1	12612	ENSG00000142875_PRKACB	6.6077e-05	-5.00752e-08	3.93105e-07	-4.93255e-07	0.0742111
joxm_1	12612	ENSG00000178307_TMEM11	8.22033e-05	7.6949e-09	1.30967e-07	-1.15577e-07	0.0839296
joxm_1	12612	ENSG00000160917_CPSF4	9.52714e-05	0.0570918	2.97505	-2.86086	0.0891661
joxm_1	15452	ENSG00000166788_SAAL1	2.20037e-06	-0.360965	-0.221014	-0.500917	0.0123562
joxm_1	15452	ENSG00000173660_UQCRH	3.72497e-06	-0.0746092	-0.0454136	-0.103805	0.013945
joxm_1	15452	ENSG00000135506_OS9	5.21865e-06	-0.141363	3.66226	-3.94499	0.0146527
joxm_1	15452	ENSG00000102309_PIN4	9.2595e-06	-0.229763	-0.136458	-0.323068	0.0207987
joxm_1	15452	ENSG00000156603_MED19	2.89665e-05	-0.355701	-0.202045	-0.509358	0.0502687
joxm_1	15452	ENSG00000178105_DDX10	3.13312e-05	0.0482653	0.973538	-0.877008	0.0502687
kuco_1	5027	ENSG00000137267_TUBB2A	2.68846e-08	-0.336539	-0.226313	-0.446765	0.000301941
kuco_1	5027	ENSG00000235043_TECRP1	4.79829e-06	-0.000473696	0.121006	-0.121954	0.0269448
kuco_1	5027	ENSG00000090060_PAPOLA	7.47882e-06	-0.431782	-0.258792	-0.604771	0.0279982
kuco_1	5027	ENSG00000125351_UPF3B	2.3597e-05	-0.250401	-0.0296114	-0.47119	0.0662545
kuco_1	6630	ENSG00000146386_ABRACL	5.27397e-07	-0.213153	-0.133679	-0.292626	0.0059232
kuco_1	12667	ENSG00000134575_ACP2	1.91486e-07	-0.0138068	0.14171	-0.169323	0.00215058
kuco_1	12667	ENSG00000058799_YIPF1	6.81852e-06	4.1776e-07	2.53223e-05	-2.44868e-05	0.0382894
kuco_1	12667	ENSG00000108786_HSD17B1	1.41369e-05	-8.08009e-05	0.000918945	-0.00108055	0.052924
kuco_1	12667	ENSG00000100353_EIF3D	2.35657e-05	5.24482e-21	3.6064e-19	-3.50151e-19	0.0661666
liqa_1	2333	ENSG00000135549_PKIB	1.35478e-07	-1.02479	-0.03007	-2.01951	0.00145513
liqa_1	2333	ENSG00000170430_MGMT	2.59127e-07	-0.0670301	1.54418	-1.67824	0.00145513
liqa_1	2333	ENSG00000126790_L3HYPDH	3.86633e-06	-0.00909273	0.10369	-0.121875	0.0144743
liqa_1	2706	ENSG00000114388_NPRL2	2.77112e-07	0.0409009	0.788932	-0.70713	0.00311225
liqa_1	2706	ENSG00000164896_FASTK	7.13265e-06	4.66597e-06	0.000124653	-0.000115321	0.0400534
liqa_1	2706	ENSG00000068323_TFE3	3.09464e-05	-2.88944e-06	3.83929e-05	-4.41718e-05	0.0543352
liqa_1	2706	ENSG00000090097_PCBP4	2.16848e-05	-0.0572231	0.632193	-0.746639	0.0543352
liqa_1	2706	ENSG00000102078_SLC25A14	2.99949e-05	0.514931	3.2108	-2.18094	0.0543352
liqa_1	2706	ENSG00000107485_GATA3	1.58116e-05	-0.00012079	0.00267731	-0.00291889	0.0543352
liqa_1	2706	ENSG00000176473_WDR25	3.38658e-05	-0.0145672	0.233265	-0.2624	0.0543352
liqa_1	2706	ENSG00000241127_YAE1D1	4.0092e-05	-0.000243122	0.00389065	-0.0043769	0.0562841
liqa_1	2706	ENSG00000124610_HIST1H1A	7.07862e-05	0.00154762	0.0275924	-0.0244972	0.0786115
liqa_1	2706	ENSG00000151498_ACAD8	6.71605e-05	-0.21356	2.15398	-2.5811	0.0786115
liqa_1	2706	ENSG00000198146_ZNF770	7.69946e-05	-0.000396277	0.00855159	-0.00934414	0.0786115
liqa_1	2706	ENSG00000102743_SLC25A15	0.000113583	0.00122035	0.0338633	-0.0314226	0.0830122
liqa_1	2706	ENSG00000149948_HMGA2	0.000114084	0.580159	0.860124	0.300193	0.0830122
liqa_1	2706	ENSG00000163930_BAP1	0.000118261	-0.652784	-0.33804	-0.967528	0.0830122
liqa_1	2706	ENSG00000165475_CRYL1	9.85601e-05	-0.724236	3.40803	-4.8565	0.0830122
liqa_1	2706	ENSG00000167904_TMEM68	0.000112402	0.0223831	0.529361	-0.484594	0.0830122
liqa_1	2706	ENSG00000106537_TSPAN13	0.000151643	-1.88836e-05	0.000270296	-0.000308063	0.0913739
liqa_1	2706	ENSG00000185420_SMYD3	0.000143816	0.0015909	0.0540588	-0.050877	0.0913739
liqa_1	2706	ENSG00000186806_VSIG10L	0.000154581	-0.824271	1.57664	-3.22518	0.0913739
liqa_1	2706	ENSG00000102043_MTMR8	0.000179243	-0.239354	4.08058	-4.55929	0.0915036
liqa_1	2706	ENSG00000164402_SEPT8	0.0001788	-0.730977	-0.342384	-1.11957	0.0915036
liqa_1	2850	ENSG00000130749_ZC3H4	2.8509e-06	-0.370225	3.56817	-4.30862	0.0196437
liqa_1	2850	ENSG00000180964_TCEAL8	3.49812e-06	-0.145147	-0.0887043	-0.20159	0.0196437
liqa_1	2850	ENSG00000131475_VPS25	6.70997e-06	-0.190827	-0.0962314	-0.285423	0.0251199
liqa_1	2850	ENSG00000188419_CHM	2.20901e-05	-0.00180624	0.0324851	-0.0360976	0.0620236
liqa_1	3003	ENSG00000158427_TMSB15B	7.29627e-06	0.00104683	0.023634	-0.0215404	0.0819444
liqa_1	3146	ENSG00000106333_PCOLCE	1.66863e-06	0.00103599	0.0147717	-0.0126997	0.0187404
liqa_1	7028	ENSG00000114388_NPRL2	1.06153e-07	0.0411912	0.755829	-0.673447	0.0011922
liqa_1	7028	ENSG00000151498_ACAD8	2.93956e-06	-0.113043	1.37822	-1.6043	0.00660285
liqa_1	7028	ENSG00000162878_PKDCC	2.57812e-06	-0.576734	0.953831	-2.1073	0.00660285
liqa_1	7028	ENSG00000164402_SEPT8	2.49419e-06	-0.783049	-0.408234	-1.15786	0.00660285
liqa_1	7028	ENSG00000176473_WDR25	2.08338e-06	0.0113063	0.488071	-0.465458	0.00660285
liqa_1	7028	ENSG00000160345_C9orf116	6.10396e-06	0.156844	2.0267	-1.71302	0.0111464
liqa_1	7028	ENSG00000164978_NUDT2	6.94729e-06	-0.412206	0.0348968	-0.859308	0.0111464
liqa_1	7028	ENSG00000106537_TSPAN13	1.21345e-05	-8.89752e-06	0.000158077	-0.000175872	0.0170353
liqa_1	7028	ENSG00000107485_GATA3	1.4899e-05	-0.000100239	0.0022285	-0.00242898	0.0185923
liqa_1	7028	ENSG00000112855_HARS2	2.56355e-05	5.62816e-05	0.00092014	-0.000807577	0.0287913
liqa_1	7028	ENSG00000171806_METTL18	3.15794e-05	-0.00172899	0.0194511	-0.0229091	0.0322426
liqa_1	7028	ENSG00000100227_POLDIP3	6.00789e-05	2.07656e-08	7.5722e-07	-7.15689e-07	0.0440158
liqa_1	7028	ENSG00000106638_TBL2	6.12868e-05	-0.000963365	0.0256986	-0.0276254	0.0440158
liqa_1	7028	ENSG00000106733_NMRK1	6.27061e-05	1.84873	6.20334	-2.50588	0.0440158
liqa_1	7028	ENSG00000165475_CRYL1	5.51638e-05	-0.720005	3.56058	-5.00059	0.0440158
liqa_1	7028	ENSG00000167904_TMEM68	5.63712e-05	0.0191114	0.464643	-0.42642	0.0440158
liqa_1	7028	ENSG00000068323_TFE3	7.31278e-05	-3.47609e-06	5.14566e-05	-5.84087e-05	0.0483117
liqa_1	7028	ENSG00000241553_ARPC4	8.49932e-05	-0.188071	-0.103119	-0.273024	0.053031
liqa_1	7028	ENSG00000090097_PCBP4	9.24318e-05	-0.0541635	0.61964	-0.727967	0.0546369
liqa_1	7028	ENSG00000198146_ZNF770	0.000120741	-0.000416836	0.00910026	-0.00993393	0.0678021
liqa_1	7028	ENSG00000115145_STAM2	0.000159912	0.346441	1.08018	-0.387296	0.074832
liqa_1	7028	ENSG00000119888_EPCAM	0.000154567	1.19117e-05	0.0353759	-0.0353521	0.074832
liqa_1	7028	ENSG00000186806_VSIG10L	0.000154475	-0.927175	1.4191	-3.27345	0.074832
liqa_1	7028	ENSG00000225950_NTF4	0.000145698	-0.5891	-0.245948	-0.932252	0.074832
liqa_1	7028	ENSG00000102967_DHODH	0.000190487	-0.00131573	0.146331	-0.148962	0.0777041
liqa_1	7028	ENSG00000136628_EPRS	0.000180804	0.721425	7.25827	-5.81542	0.0777041
liqa_1	7028	ENSG00000141295_SCRN2	0.000193724	0.15656	1.9687	-1.65558	0.0777041
liqa_1	7028	ENSG00000102743_SLC25A15	0.000237286	0.00186139	0.0437887	-0.0400659	0.0832799
liqa_1	7028	ENSG00000124610_HIST1H1A	0.000224389	0.00219936	0.0388804	-0.0344816	0.0832799
liqa_1	7028	ENSG00000141429_GALNT1	0.000226	-0.0759336	3.48678	-3.63865	0.0832799
liqa_1	7028	ENSG00000148840_PPRC1	0.000236164	-0.603955	-0.312585	-0.895324	0.0832799
liqa_1	7028	ENSG00000185420_SMYD3	0.000244865	0.000378531	0.0187271	-0.0179701	0.0833358
liqa_1	7028	ENSG00000164332_UBLCP1	0.000252416	0.140988	5.76601	-5.48403	0.0833788
liqa_1	7028	ENSG00000041802_LSG1	0.000269925	-0.393315	-0.177062	-0.609568	0.0866151
liqa_1	7028	ENSG00000128228_SDF2L1	0.000298544	-0.292725	-0.129211	-0.456239	0.0931374
liqa_1	7028	ENSG00000182141_ZNF708	0.000315126	-0.0489674	1.05333	-1.15126	0.0956534
liqa_1	7028	ENSG00000138449_SLC40A1	0.000328652	-0.00555857	0.115764	-0.126881	0.097134
liqa_1	15249	ENSG00000126790_L3HYPDH	6.76662e-06	-0.00910792	0.109398	-0.127614	0.0594079
liqa_1	15249	ENSG00000150764_DIXDC1	1.05793e-05	1.01012	1.43784	0.582396	0.0594079
liqa_1	15249	ENSG00000170430_MGMT	1.78239e-05	-0.0497901	1.12535	-1.22493	0.0667267
meue_4	1379	ENSG00000176887_SOX11	3.94019e-10	-0.369226	-0.260909	-0.477543	4.42523e-06
meue_4	1379	ENSG00000124610_HIST1H1A	1.05162e-08	2.18841e-07	6.85077e-06	-6.41309e-06	5.90539e-05
meue_4	1379	ENSG00000138772_ANXA3	2.56911e-06	-3.33226e-23	9.24717e-22	-9.91362e-22	0.00961789
meue_4	1379	ENSG00000213096_ZNF254	3.94574e-06	-0.000140676	0.0110898	-0.0113711	0.0110786
meue_4	1379	ENSG00000139405_RITA1	8.80794e-06	0.87447	20.3389	-18.59	0.0143088
meue_4	1379	ENSG00000172020_GAP43	9.74966e-06	1.22416e-18	4.3836e-17	-4.13876e-17	0.0143088
meue_4	1379	ENSG00000177685_EFCAB4A	1.01924e-05	5.67516e-07	2.60409e-05	-2.49058e-05	0.0143088
meue_4	1379	ENSG00000183850_ZNF730	7.28871e-06	-0.0310896	2.00813	-2.07031	0.0143088
meue_4	1379	ENSG00000182718_ANXA2	1.46721e-05	5.8525e-29	5.13884e-27	-5.02179e-27	0.0183091
meue_4	1379	ENSG00000227124_ZNF717	1.81267e-05	-1.77198e-12	4.81812e-11	-5.17251e-11	0.020358
meue_4	1379	ENSG00000175066_GK5	2.01919e-05	4.81115e-12	1.80417e-10	-1.70795e-10	0.0206159
meue_4	1379	ENSG00000160305_DIP2A	2.31769e-05	2.92217e-12	4.52632e-10	-4.46787e-10	0.0216916
meue_4	1379	ENSG00000089327_FXYD5	3.10749e-05	1.04145e-30	6.09024e-29	-5.88195e-29	0.0268463
meue_4	1379	ENSG00000226726_TMEM256P2	4.57149e-05	-0.515553	-0.246551	-0.784556	0.0366732
meue_4	1379	ENSG00000101294_HM13	5.38553e-05	0.0952588	0.137804	0.0527134	0.0403233
meue_4	1379	ENSG00000110693_SOX6	6.87213e-05	0.485369	4.23432	-3.26359	0.048238
meue_4	1379	ENSG00000124126_PREX1	0.000107168	-0.173881	-0.0147264	-0.333036	0.066867
meue_4	1379	ENSG00000143106_PSMA5	0.000102376	0.0592044	0.0866111	0.0317976	0.066867
meue_4	1747	ENSG00000271043_MTRNR2L2	1.43264e-07	0.128484	0.17387	0.0830986	0.00160899
meue_4	2063	ENSG00000165997_ARL5B	3.83512e-06	0.000103376	0.104638	-0.104431	0.0430722
meue_4	2063	ENSG00000163785_RYK	9.20872e-06	3.14471e-21	1.13401e-18	-1.12772e-18	0.0517116
meue_4	2063	ENSG00000116984_MTR	2.476e-05	-0.545217	18.6207	-19.7111	0.0695199
meue_4	2063	ENSG00000255562_UNC93B6	2.36829e-05	-4.64198e-08	1.88237e-06	-1.97521e-06	0.0695199
meue_4	3738	ENSG00000271043_MTRNR2L2	2.41041e-07	0.11876	0.161381	0.0761388	0.00270713
meue_4	3738	ENSG00000053438_NNAT	1.19209e-06	6.11682e-06	0.00111917	-0.00110694	0.00669415
meue_4	3738	ENSG00000172086_KRCC1	1.30988e-05	-0.00217908	0.0594108	-0.063769	0.0490375
meue_4	3738	ENSG00000116199_FAM20B	2.06966e-05	-0.442116	-0.248259	-0.635974	0.058111
meue_4	6954	ENSG00000183850_ZNF730	4.95175e-13	-0.903331	12.6808	-14.4874	5.56131e-09
meue_4	6954	ENSG00000176887_SOX11	2.77241e-12	-0.384786	-0.285552	-0.484019	1.55685e-08
meue_4	6954	ENSG00000124610_HIST1H1A	3.76169e-11	1.76273e-10	5.67616e-09	-5.32362e-09	1.40825e-07
meue_4	6954	ENSG00000184344_GDF3	2.65051e-06	4.39028e-13	1.16721e-11	-1.0794e-11	0.00702471
meue_4	6954	ENSG00000198417_MT1F	3.12738e-06	-0.0111234	3.63067	-3.65291	0.00702471
meue_4	6954	ENSG00000160282_FTCD	1.22897e-05	-0.680395	-0.245704	-1.11509	0.0230043
meue_4	6954	ENSG00000162377_COA7	2.10945e-05	7.94961e-19	4.36217e-17	-4.20318e-17	0.0338445
meue_4	6954	ENSG00000162419_GMEB1	2.78074e-05	-0.000116263	0.00618131	-0.00641384	0.0390381
meue_4	6954	ENSG00000084628_NKAIN1	3.76968e-05	-0.331453	-0.175271	-0.487635	0.0423373
meue_4	6954	ENSG00000177685_EFCAB4A	3.71466e-05	1.08209e-09	4.69856e-08	-4.48214e-08	0.0423373
meue_4	6954	ENSG00000069482_GAL	8.08955e-05	-1.11787e-26	6.98419e-25	-7.20777e-25	0.071023
meue_4	6954	ENSG00000227124_ZNF717	8.67398e-05	-1.04898e-09	2.72299e-08	-2.93279e-08	0.071023
meue_4	6954	ENSG00000239282_GATSL3	8.85336e-05	-0.135117	0.534924	-0.805157	0.071023
meue_4	6954	ENSG00000253710_ALG11	7.46066e-05	-0.145006	0.00697842	-0.296991	0.071023
meue_4	6954	ENSG00000091409_ITGA6	0.00010043	7.76066e-11	3.69334e-08	-3.67782e-08	0.0751951
meue_4	6954	ENSG00000066855_MTFR1	0.000126661	1.46983e-07	5.87523e-05	-5.84583e-05	0.0766972
meue_4	6954	ENSG00000172638_EFEMP2	0.000128906	1.47584e-09	2.1899e-07	-2.16039e-07	0.0766972
meue_4	6954	ENSG00000196532_HIST1H3C	0.000129752	2.15395	7.2108	-2.9029	0.0766972
meue_4	6954	ENSG00000198028_ZNF560	0.000113394	-1.28328	20.7676	-23.3342	0.0766972
meue_4	6954	ENSG00000088325_TPX2	0.000167273	-1.68463e-19	1.24296e-17	-1.27665e-17	0.0853927
meue_4	6954	ENSG00000089327_FXYD5	0.000164257	1.14629e-32	7.24576e-31	-7.0165e-31	0.0853927
meue_4	6954	ENSG00000184164_CRELD2	0.000163699	6.72174e-22	9.59992e-18	-9.59857e-18	0.0853927
meue_4	8730	ENSG00000160321_ZNF208	6.08897e-08	-1.68391	30.2148	-33.5826	0.000683853
meue_4	8730	ENSG00000172889_EGFL7	5.83546e-06	0.3096	0.439623	0.179576	0.021846
meue_4	9645	ENSG00000171466_ZNF562	2.00372e-09	-3.56471e-09	7.28686e-06	-7.29399e-06	2.25038e-05
meue_4	9645	ENSG00000160321_ZNF208	4.86977e-08	2.27415	19.6926	-15.1444	0.000273462
meue_4	9645	ENSG00000183831_ANKRD45	9.71187e-08	0.00517223	0.173087	-0.162742	0.00036358
meue_4	9645	ENSG00000131969_ABHD12B	2.205e-07	-0.405423	-0.262379	-0.548466	0.000619108
meue_4	9645	ENSG00000090530_LEPREL1	5.68372e-06	0.415055	0.631437	0.198673	0.010639
meue_4	9645	ENSG00000139890_REM2	1.11786e-05	0.00228024	0.223055	-0.218494	0.0156934
meue_4	9645	ENSG00000178538_CA8	1.01833e-05	-1.67434	-0.844918	-2.50376	0.0156934
meue_4	9645	ENSG00000170891_CYTL1	1.51795e-05	-1.18742e-12	4.74923e-11	-4.98671e-11	0.0189424
meue_4	9645	ENSG00000164265_SCGB3A2	4.87714e-05	-0.171593	-0.0958811	-0.247306	0.0547752
meue_4	9645	ENSG00000146833_TRIM4	7.26581e-05	-3.35005e-14	1.20592e-10	-1.20659e-10	0.0741839
meue_4	9645	ENSG00000169894_MUC3A	9.09768e-05	-0.00623225	0.247186	-0.259651	0.0851467
meue_4	9645	ENSG00000172889_EGFL7	0.000107451	-0.289456	-0.149022	-0.429891	0.0928292
meue_4	9715	ENSG00000149932_TMEM219	2.03507e-05	-0.113129	-0.0647053	-0.161553	0.0660865
meue_4	9715	ENSG00000182568_SATB1	2.35372e-05	-6.1225e-12	4.09271e-10	-4.21516e-10	0.0660865
meue_4	9715	ENSG00000183281_PLGLB1	1.19338e-05	-0.665105	1.74529	-3.0755	0.0660865
meue_4	9715	ENSG00000198964_SGMS1	1.94013e-05	5.77846e-21	1.81648e-18	-1.80492e-18	0.0660865
naah_2	8002	ENSG00000129219_PLD2	2.61196e-06	-0.0116337	0.304361	-0.327628	0.0293349
naah_2	8002	ENSG00000138735_PDE5A	1.20034e-05	-3.29872e-08	2.64122e-05	-2.64782e-05	0.0622938
naah_2	8002	ENSG00000151498_ACAD8	1.66398e-05	-0.598093	-0.346253	-0.849933	0.0622938
naah_2	8002	ENSG00000108379_WNT3	2.78077e-05	6.64342e-09	6.6922e-07	-6.55933e-07	0.0717594
naah_2	8002	ENSG00000113356_POLR3G	3.1947e-05	-0.0270054	0.856221	-0.910231	0.0717594
naah_2	8002	ENSG00000137207_YIPF3	3.99105e-05	-0.000407802	0.0502775	-0.0510931	0.0747058
naah_2	13293	ENSG00000197785_ATAD3A	2.19867e-06	0.134285	3.70488	-3.43631	0.0246933
pahc_4	2333	ENSG00000185222_WBP5	3.67048e-11	5.9282e-20	4.37895e-18	-4.26039e-18	4.12231e-07
pahc_4	2333	ENSG00000106153_CHCHD2	6.96657e-09	0.0515865	3.53989	-3.43672	3.91208e-05
pahc_4	2333	ENSG00000204065_TCEAL5	2.00515e-07	0.000126385	0.00221404	-0.00196127	0.000750662
pahc_4	2333	ENSG00000102290_PCDH11X	5.07576e-07	-0.628552	-0.389196	-0.867908	0.00142515
pahc_4	2333	ENSG00000145908_ZNF300	1.75929e-06	-1.8228	14.8178	-18.4634	0.00329311
pahc_4	2333	ENSG00000147255_IGSF1	2.52354e-06	-0.731032	3.94343	-5.40549	0.00380558
pahc_4	2333	ENSG00000231205_ZNF826P	2.71077e-06	0.435003	2.53168	-1.66168	0.00380558
pahc_4	2333	ENSG00000123575_FAM199X	6.0576e-06	-0.563518	4.18821	-5.31525	0.00755921
pahc_4	2333	ENSG00000145708_CRHBP	8.21751e-06	1.03762e-16	3.40966e-15	-3.20214e-15	0.00839008
pahc_4	2333	ENSG00000165675_ENOX2	7.71479e-06	-0.424852	-0.163847	-0.685857	0.00839008
pahc_4	2333	ENSG00000090530_LEPREL1	9.50161e-06	0.268151	0.385578	0.150723	0.00889271
pahc_4	2333	ENSG00000065154_OAT	1.5523e-05	0.152407	0.21645	0.0883636	0.0117936
pahc_4	2333	ENSG00000101843_PSMD10	1.52398e-05	-0.162596	-0.0954493	-0.229743	0.0117936
pahc_4	2333	ENSG00000183943_PRKX	1.69818e-05	-0.39137	-0.154498	-0.628243	0.0119202
pahc_4	2333	ENSG00000138796_HADH	4.02487e-05	0.230169	0.386626	0.0737119	0.0253574
pahc_4	2333	ENSG00000157514_TSC22D3	4.24307e-05	0.0852391	2.01149	-1.84102	0.0253574
pahc_4	2333	ENSG00000176222_ZNF404	4.28984e-05	0.38804	1.18184	-0.405764	0.0253574
pahc_4	2333	ENSG00000103266_STUB1	4.9033e-05	0.411198	0.59339	0.229005	0.0262233
pahc_4	2333	ENSG00000163377_FAM19A4	4.68358e-05	3.74578e-07	9.85518e-06	-9.10602e-06	0.0262233
pahc_4	2333	ENSG00000244274_DBNDD2	7.44243e-05	3.18848e-09	5.61602e-08	-4.97832e-08	0.0379936
pahc_4	2333	ENSG00000177666_PNPLA2	0.00010072	-0.00154743	0.0391356	-0.0422304	0.0491821
pahc_4	2333	ENSG00000073536_NLE1	0.000146762	0.00164843	0.0975804	-0.0942835	0.0682038
pahc_4	2333	ENSG00000101868_POLA1	0.00015182	-0.0191927	0.881066	-0.919451	0.0682038
pahc_4	2333	ENSG00000248874_C5orf17	0.000171119	0.0118213	0.410749	-0.387106	0.0739167
pahc_4	2333	ENSG00000101935_AMMECR1	0.000181572	-0.0262031	0.446573	-0.498979	0.0755271
pahc_4	2333	ENSG00000102225_CDK16	0.000188913	-0.122653	-0.0647496	-0.180557	0.0757744
pahc_4	2333	ENSG00000115816_CEBPZ	0.000233636	0.854492	17.4727	-15.7637	0.0874656
pahc_4	2333	ENSG00000143819_EPHX1	0.000230359	0.297618	0.442245	0.152991	0.0874656
pahc_4	2333	ENSG00000133106_EPSTI1	0.000244138	8.5364e-17	2.13848e-15	-1.96775e-15	0.088449
pahc_4	2333	ENSG00000097021_ACOT7	0.000261021	0.125099	0.354198	-0.104	0.0916103
pahc_4	2939	ENSG00000106153_CHCHD2	7.11369e-09	0.061801	3.84635	-3.72274	7.98938e-05
pahc_4	2939	ENSG00000204065_TCEAL5	7.55822e-08	NA	NA	NA	0.000424432
pahc_4	2939	ENSG00000112852_PCDHB2	5.85541e-06	-1.21241	0.898371	-3.3232	0.0163389
pahc_4	2939	ENSG00000185222_WBP5	8.72882e-06	4.6201e-20	3.4937e-18	-3.4013e-18	0.0163389
pahc_4	2939	ENSG00000101868_POLA1	1.10017e-05	0.0125575	5.66698	-5.64187	0.0176514
pahc_4	2939	ENSG00000176788_BASP1	3.36081e-05	0.240287	3.32022	-2.83965	0.0471816
pahc_4	2939	ENSG00000006607_FARP2	5.59073e-05	-0.00223464	0.0393509	-0.0438202	0.0577712
pahc_4	2939	ENSG00000028839_TBPL1	4.80082e-05	0.734323	9.23322	-7.76458	0.0577712
pahc_4	2939	ENSG00000138764_CCNG2	5.6583e-05	-0.797996	-0.44605	-1.14994	0.0577712
pahc_4	2939	ENSG00000175029_CTBP2	6.184e-05	-0.00122748	0.0712202	-0.0736751	0.0578771
pahc_4	2939	ENSG00000160973_FOXH1	0.000116553	0.0828273	1.46148	-1.29582	0.0935006
pahc_4	2939	ENSG00000182378_PLCXD1	0.000113068	4.2168e-11	1.48207e-09	-1.39774e-09	0.0935006
pahc_4	3153	ENSG00000185222_WBP5	9.68331e-08	1.74569e-18	1.29908e-16	-1.26417e-16	0.00108753
pahc_4	3153	ENSG00000106153_CHCHD2	4.71161e-07	0.738154	32.0205	-30.5442	0.00176387
pahc_4	3153	ENSG00000231205_ZNF826P	3.40758e-07	0.52705	0.794255	0.259846	0.00176387
pahc_4	3153	ENSG00000204065_TCEAL5	1.56153e-06	0.00117005	0.0204645	-0.0181244	0.0043844
pahc_4	3153	ENSG00000176222_ZNF404	3.79062e-06	0.198561	0.785078	-0.387955	0.0085145
pahc_4	3153	ENSG00000145908_ZNF300	7.29402e-06	-0.0866425	4.78303	-4.95631	0.0136532
pahc_4	3153	ENSG00000124302_CHST8	1.075e-05	1.51077e-08	6.11831e-07	-5.81615e-07	0.0172476
pahc_4	3153	ENSG00000102172_SMS	1.603e-05	-0.170931	-0.100127	-0.241734	0.0225042
pahc_4	3153	ENSG00000130741_EIF2S3	4.46143e-05	-0.0916837	-0.0516438	-0.131724	0.0501063
pahc_4	3153	ENSG00000198951_NAGA	6.01437e-05	0.00698116	0.129691	-0.115729	0.0614067
pahc_4	3153	ENSG00000248874_C5orf17	8.86741e-05	0.134609	2.21274	-1.94352	0.0829916
pahc_4	11778	ENSG00000106153_CHCHD2	8.42949e-10	0.0633979	3.93952	-3.81272	9.46716e-06
pahc_4	11778	ENSG00000204065_TCEAL5	8.66959e-09	NA	NA	NA	4.86841e-05
pahc_4	11778	ENSG00000101868_POLA1	1.77236e-06	0.00966035	5.63375	-5.61443	0.00497635
pahc_4	11778	ENSG00000185222_WBP5	4.28371e-06	6.10867e-20	4.5531e-18	-4.43092e-18	0.00801839
pahc_4	11778	ENSG00000138764_CCNG2	1.09684e-05	-0.778969	-0.456197	-1.10174	0.017598
pahc_4	11778	ENSG00000112852_PCDHB2	4.09964e-05	-0.915009	0.657917	-2.48794	0.0575538
pahc_4	11778	ENSG00000163377_FAM19A4	6.14712e-05	-1.17817e-06	3.20287e-05	-3.43851e-05	0.0767092
pahc_4	11778	ENSG00000028839_TBPL1	6.99085e-05	0.78716	9.8542	-8.27988	0.0785142
pahc_4	11778	ENSG00000176788_BASP1	7.96388e-05	0.424881	3.75935	-2.90959	0.0813112
vass_1	2706	ENSG00000101017_CD40	4.54248e-08	-3.1985e-05	0.014678	-0.014742	0.000181032
vass_1	2706	ENSG00000172878_METAP1D	4.83568e-08	-0.35067	5.00608	-5.70742	0.000181032
vass_1	2706	ENSG00000219438_FAM19A5	2.21436e-08	0.00254339	0.302026	-0.29694	0.000181032
vass_1	2706	ENSG00000161513_FDXR	1.53538e-07	1.68137e-10	4.11606e-09	-3.77979e-09	0.000431098
vass_1	2706	ENSG00000145088_EAF2	8.08818e-07	-1.96559e-07	3.13789e-05	-3.1772e-05	0.00181677
vass_1	2706	ENSG00000101945_SUV39H1	1.25747e-06	-0.799614	2.25703	-3.85626	0.00235378
vass_1	2706	ENSG00000129282_MRM1	1.78886e-06	5.9363e-07	2.18504e-05	-2.06632e-05	0.00251133
vass_1	2706	ENSG00000148680_HTR7	1.71986e-06	3.58748e-05	0.00295449	-0.00288274	0.00251133
vass_1	2706	ENSG00000112877_CEP72	2.17015e-06	6.10568e-09	1.57129e-07	-1.44918e-07	0.00270811
vass_1	2706	ENSG00000120675_DNAJC15	3.06681e-06	0.000318731	0.0220931	-0.0214556	0.00344433
vass_1	2706	ENSG00000119950_MXI1	4.50878e-06	-1.27236e-10	1.5208e-08	-1.54625e-08	0.00460346
vass_1	2706	ENSG00000131779_PEX11B	5.71663e-06	-0.59075	-0.352342	-0.829158	0.00535029
vass_1	2706	ENSG00000206503_HLA-A	6.21529e-06	0.189446	9.61148	-9.23259	0.00536953
vass_1	2706	ENSG00000118518_RNF146	7.73087e-06	6.93924e-08	2.5705e-06	-2.43171e-06	0.00578836
vass_1	2706	ENSG00000178718_RPP25	7.24628e-06	0.0225236	0.552273	-0.507226	0.00578836
vass_1	2706	ENSG00000177508_IRX3	9.03141e-06	-0.30619	0.145358	-0.757738	0.00633949
vass_1	2706	ENSG00000101216_GMEB2	9.75931e-06	-0.00158731	0.165432	-0.168606	0.00644746
vass_1	2706	ENSG00000197951_ZNF71	1.08355e-05	0.567007	0.889099	0.244914	0.00676077
vass_1	2706	ENSG00000149150_SLC43A1	1.24091e-05	2.09699e-11	2.63978e-09	-2.59784e-09	0.00733509
vass_1	2706	ENSG00000166169_POLL	1.38032e-05	0.199898	0.944088	-0.544292	0.00738211
vass_1	2706	ENSG00000178538_CA8	1.33676e-05	-1.08332	-0.668939	-1.49771	0.00738211
vass_1	2706	ENSG00000125812_GZF1	1.90979e-05	3.37334e-07	2.08133e-05	-2.01386e-05	0.0097495
vass_1	2706	ENSG00000204525_HLA-C	2.0581e-05	1.03779	1.48856	0.587022	0.0100498
vass_1	2706	ENSG00000104213_PDGFRL	2.70192e-05	-1.33753	-0.872749	-1.80231	0.0101151
vass_1	2706	ENSG00000118508_RAB32	2.55099e-05	1.36639e-06	0.000203585	-0.000200853	0.0101151
vass_1	2706	ENSG00000130787_HIP1R	2.17841e-05	-5.3746	0.470382	-11.2196	0.0101151
vass_1	2706	ENSG00000140557_ST8SIA2	2.42003e-05	-0.0127306	0.337971	-0.363432	0.0101151
vass_1	2706	ENSG00000178852_EFCAB13	2.66053e-05	1.09699e-06	3.83532e-05	-3.61592e-05	0.0101151
vass_1	2706	ENSG00000186603_HPDL	2.42029e-05	0.00033334	0.00883019	-0.00816351	0.0101151
vass_1	2706	ENSG00000188643_S100A16	2.56867e-05	-7.0867e-14	6.65369e-11	-6.66786e-11	0.0101151
vass_1	2706	ENSG00000115290_GRB14	3.56881e-05	-0.637842	4.03028	-5.30596	0.0128027
vass_1	2706	ENSG00000165061_ZMAT4	3.64782e-05	2.16585e-18	7.33376e-17	-6.90059e-17	0.0128027
vass_1	2706	ENSG00000124615_MOCS1	3.94117e-05	-0.552245	0.472552	-1.57704	0.0133256
vass_1	2706	ENSG00000133433_GSTT2B	4.03409e-05	-2.28465e-09	1.67214e-07	-1.71783e-07	0.0133256
vass_1	2706	ENSG00000005007_UPF1	4.38775e-05	1.77954e-05	0.000581722	-0.000546131	0.0140797
vass_1	2706	ENSG00000099984_GSTT2	4.64272e-05	-2.47718e-10	9.52901e-09	-1.00244e-08	0.0141237
vass_1	2706	ENSG00000102805_CLN5	4.77875e-05	0.3056	13.0854	-12.4742	0.0141237
vass_1	2706	ENSG00000165782_TMEM55B	4.68983e-05	1.45083	25.1458	-22.2441	0.0141237
vass_1	2706	ENSG00000079739_PGM1	5.28225e-05	-0.328087	-0.172593	-0.48358	0.0150623
vass_1	2706	ENSG00000153208_MERTK	5.36455e-05	-0.626557	-0.335503	-0.917611	0.0150623
vass_1	2706	ENSG00000111674_ENO2	6.32155e-05	-3.80204e-06	7.92565e-05	-8.68605e-05	0.016634
vass_1	2706	ENSG00000113615_SEC24A	6.51674e-05	7.26894	14.1813	0.35663	0.016634
vass_1	2706	ENSG00000116791_CRYZ	6.12591e-05	0.0900213	1.22037	-1.04033	0.016634
vass_1	2706	ENSG00000259803_SLC22A31	6.3797e-05	-0.861343	7.11128	-8.83397	0.016634
vass_1	2706	ENSG00000131773_KHDRBS3	6.89182e-05	3.14596e-05	0.000961591	-0.000898672	0.0167648
vass_1	2706	ENSG00000164011_ZNF691	7.01583e-05	0.730425	3.16965	-1.7088	0.0167648
vass_1	2706	ENSG00000169131_ZNF354A	6.92703e-05	1.80916	23.8405	-20.2222	0.0167648
vass_1	2706	ENSG00000053438_NNAT	7.2886e-05	1.12071	6.49371	-4.2523	0.0170538
vass_1	2706	ENSG00000067221_STOML1	7.69754e-05	-0.550203	20.4454	-21.5458	0.0176431
vass_1	2706	ENSG00000099958_DERL3	8.343e-05	-0.460775	0.828321	-1.74987	0.018462
vass_1	2706	ENSG00000131116_ZNF428	8.548e-05	0.412391	7.63038	-6.8056	0.018462
vass_1	2706	ENSG00000182263_FIGN	8.39848e-05	3.61256e-06	7.90378e-05	-7.18126e-05	0.018462
vass_1	2706	ENSG00000122971_ACADS	9.88432e-05	-0.698643	2.10987	-3.50715	0.0209454
vass_1	2706	ENSG00000089163_SIRT4	0.000107247	3.18936e-05	0.00102873	-0.000964941	0.0213546
vass_1	2706	ENSG00000149503_INCENP	0.000106225	-2.99188e-10	7.80102e-08	-7.86086e-08	0.0213546
vass_1	2706	ENSG00000162373_BEND5	0.00010838	5.5017e-05	0.00268429	-0.00257426	0.0213546
vass_1	2706	ENSG00000271043_MTRNR2L2	0.000104247	-0.165021	-0.0881957	-0.241847	0.0213546
vass_1	2706	ENSG00000083844_ZNF264	0.00011353	-1.22283	-0.73298	-1.71268	0.0219837
vass_1	2706	ENSG00000037897_METTL1	0.00012796	-5.84935e-05	0.00255201	-0.002669	0.0236506
vass_1	2706	ENSG00000130055_GDPD2	0.000130425	-0.713756	-0.280334	-1.14718	0.0236506
vass_1	2706	ENSG00000135482_ZC3H10	0.000130562	-0.194159	0.0518162	-0.440135	0.0236506
vass_1	2706	ENSG00000204348_DXO	0.000124727	1.61227e-10	3.95862e-09	-3.63616e-09	0.0236506
vass_1	2706	ENSG00000100234_TIMP3	0.000142095	0.145001	3.5179	-3.2279	0.0241983
vass_1	2706	ENSG00000100311_PDGFB	0.000141217	1.25037e-10	5.61447e-09	-5.36439e-09	0.0241983
vass_1	2706	ENSG00000116661_FBXO2	0.000140597	1.9826e-05	0.000564687	-0.000525035	0.0241983
vass_1	2706	ENSG00000256618_MTRNR2L1	0.000142203	-0.134082	-0.070045	-0.198118	0.0241983
vass_1	2706	ENSG00000075213_SEMA3A	0.000152845	5.40593e-06	0.000154698	-0.000143886	0.0246597
vass_1	2706	ENSG00000099954_CECR2	0.000151261	-0.079537	4.35609	-4.51516	0.0246597
vass_1	2706	ENSG00000123384_LRP1	0.000153697	-0.584299	3.31916	-4.48776	0.0246597
vass_1	2706	ENSG00000182087_TMEM259	0.000151713	-0.366041	4.37294	-5.10502	0.0246597
vass_1	2706	ENSG00000151065_DCP1B	0.000161577	-2.90813e-05	0.000639632	-0.000697794	0.0255588
vass_1	2706	ENSG00000113734_BNIP1	0.000168551	0.360769	10.1596	-9.43806	0.0262917
vass_1	2706	ENSG00000103811_CTSH	0.000178802	-0.000208107	0.0141194	-0.0145356	0.0275086
vass_1	2706	ENSG00000162639_HENMT1	0.000187254	6.94951e-07	2.20647e-05	-2.06748e-05	0.0284196
vass_1	2706	ENSG00000011143_MKS1	0.000205367	3.76997e-07	9.45964e-06	-8.70565e-06	0.0289815
vass_1	2706	ENSG00000058091_CDK14	0.000244935	1.52701e-09	3.49603e-08	-3.19062e-08	0.0289815
vass_1	2706	ENSG00000100395_L3MBTL2	0.000217564	-2.99551e-09	2.13342e-07	-2.19333e-07	0.0289815
vass_1	2706	ENSG00000116455_WDR77	0.000204486	1.50395e-20	7.28044e-19	-6.97965e-19	0.0289815
vass_1	2706	ENSG00000123560_PLP1	0.000235008	0.000294615	0.0106654	-0.0100761	0.0289815
vass_1	2706	ENSG00000130707_ASS1	0.000196902	-1.19254e-08	2.76507e-07	-3.00357e-07	0.0289815
vass_1	2706	ENSG00000131759_RARA	0.00021917	2.25759e-11	1.04682e-09	-1.00167e-09	0.0289815
vass_1	2706	ENSG00000131845_ZNF304	0.000218339	-0.0611458	4.13371	-4.256	0.0289815
vass_1	2706	ENSG00000135931_ARMC9	0.000232743	0.000229783	0.00803604	-0.00757647	0.0289815
vass_1	2706	ENSG00000140564_FURIN	0.000222177	-0.00104215	0.0272209	-0.0293052	0.0289815
vass_1	2706	ENSG00000156265_MAP3K7CL	0.000240777	-0.905561	1.46431	-3.27543	0.0289815
vass_1	2706	ENSG00000160957_RECQL4	0.000238837	7.27513e-05	0.00286218	-0.00271668	0.0289815
vass_1	2706	ENSG00000163347_CLDN1	0.0002267	-0.278105	7.37238	-7.92859	0.0289815
vass_1	2706	ENSG00000172731_LRRC20	0.000199633	-0.205907	8.59553	-9.00734	0.0289815
vass_1	2706	ENSG00000181004_BBS12	0.000215366	3.9379e-11	2.13188e-09	-2.05312e-09	0.0289815
vass_1	2706	ENSG00000182866_LCK	0.000232286	-0.566977	-0.245379	-0.888575	0.0289815
vass_1	2706	ENSG00000197114_ZGPAT	0.000201225	0.00732463	0.168858	-0.154209	0.0289815
vass_1	2706	ENSG00000197530_MIB2	0.000233262	-0.327739	8.35003	-9.00551	0.0289815
vass_1	2706	ENSG00000197932_F8A1	0.000245147	2.80607e-05	0.00111384	-0.00105771	0.0289815
vass_1	2706	ENSG00000198746_GPATCH3	0.000238932	6.30204e-08	1.37718e-06	-1.25114e-06	0.0289815
vass_1	2706	ENSG00000244291_C7orf13	0.000219897	-0.114555	0.214966	-0.444077	0.0289815
vass_1	2706	ENSG00000116667_C1orf21	0.000264534	4.97886e-06	0.000179011	-0.000169053	0.0309477
vass_1	2706	ENSG00000149050_ZNF214	0.000267765	-0.00753215	0.583866	-0.59893	0.0310027
vass_1	2706	ENSG00000185338_SOCS1	0.000270691	4.54296e-05	0.00228784	-0.00219698	0.0310217
vass_1	2706	ENSG00000169814_BTD	0.000277031	0.236484	4.61613	-4.14316	0.0314276
vass_1	2706	ENSG00000175229_GAL3ST3	0.000282984	0.361827	7.73878	-7.01513	0.0317819
vass_1	2706	ENSG00000100412_ACO2	0.000286835	-0.247104	-0.127461	-0.366747	0.0318955
vass_1	2706	ENSG00000152778_IFIT5	0.000310454	1.1567	24.4834	-22.17	0.0338516
vass_1	2706	ENSG00000185339_TCN2	0.000309534	0.119854	2.7379	-2.49819	0.0338516
vass_1	2706	ENSG00000171174_RBKS	0.000314747	0.662985	19.1504	-17.8245	0.0339896
vass_1	2706	ENSG00000159166_LAD1	0.000318387	-0.141228	4.43727	-4.71973	0.0340553
vass_1	2706	ENSG00000180884_ZNF792	0.000323986	-0.113958	8.3923	-8.62022	0.0343272
vass_1	2706	ENSG00000128016_ZFP36	0.000338437	2.4428e-10	2.58112e-08	-2.53227e-08	0.0348715
vass_1	2706	ENSG00000136197_C7orf25	0.000337495	-0.401857	0.730708	-1.53442	0.0348715
vass_1	2706	ENSG00000241360_PDXP	0.000335588	0.0264375	3.31156	-3.25869	0.0348715
vass_1	2706	ENSG00000152137_HSPB8	0.000347506	2.58088e-16	6.69655e-15	-6.18037e-15	0.0354803
vass_1	2706	ENSG00000213015_ZNF580	0.000356758	0.00992007	0.229606	-0.209766	0.0360968
vass_1	2706	ENSG00000166886_NAB2	0.000365052	-3.80934e-07	1.94428e-05	-2.02047e-05	0.0366063
vass_1	2706	ENSG00000173599_PC	0.000375121	-0.521765	-0.144511	-0.899019	0.0372831
vass_1	2706	ENSG00000176749_CDK5R1	0.000398988	0.000235616	0.0494187	-0.0489475	0.0393073
vass_1	2706	ENSG00000146674_IGFBP3	0.000407788	-0.0442931	2.91981	-3.0084	0.0398249
vass_1	2706	ENSG00000101132_PFDN4	0.000425842	-0.129923	-0.0649519	-0.194894	0.0408772
vass_1	2706	ENSG00000130559_CAMSAP1	0.000424338	0.135956	3.14673	-2.87481	0.0408772
vass_1	2706	ENSG00000088035_ALG6	0.00043166	-0.208418	4.65433	-5.07117	0.0410845
vass_1	2706	ENSG00000167778_SPRYD3	0.000441938	1.26773e-06	4.17544e-05	-3.9219e-05	0.0417093
vass_1	2706	ENSG00000101844_ATG4A	0.000447756	0.257558	14.0581	-13.5429	0.0419062
vass_1	2706	ENSG00000078725_BRINP1	0.000456539	-0.538308	-0.262272	-0.814344	0.0420278
vass_1	2706	ENSG00000101670_LIPG	0.000455534	-2.48805e-05	0.000953694	-0.00100346	0.0420278
vass_1	2706	ENSG00000125454_SLC25A19	0.000468177	-5.61015e-07	3.35201e-05	-3.46422e-05	0.0427487
vass_1	2706	ENSG00000101417_PXMP4	0.000495615	2.55276e-07	7.24989e-06	-6.73934e-06	0.0439094
vass_1	2706	ENSG00000135365_PHF21A	0.000486283	2.78913e-07	5.1228e-05	-5.06702e-05	0.0439094
vass_1	2706	ENSG00000143224_PPOX	0.000492381	0.0794147	2.28782	-2.129	0.0439094
vass_1	2706	ENSG00000183354_KIAA2026	0.000496527	-0.00284451	0.0667388	-0.0724279	0.0439094
vass_1	2706	ENSG00000126001_CEP250	0.000503239	2.6944e-07	0.000210391	-0.000209853	0.0441553
vass_1	2706	ENSG00000081177_EXD2	0.000515894	1.44331e-09	6.67808e-08	-6.38941e-08	0.0445692
vass_1	2706	ENSG00000196357_ZNF565	0.000515029	-1.12429	4.28808	-6.53666	0.0445692
vass_1	2706	ENSG00000117394_SLC2A1	0.000520624	-0.315249	-0.141722	-0.488775	0.0446126
vass_1	2706	ENSG00000244462_RBM12	0.00052434	0.00211287	0.338909	-0.334684	0.0446126
vass_1	2706	ENSG00000099849_RASSF7	0.000540636	0.0142242	1.05624	-1.02779	0.0453302
vass_1	2706	ENSG00000152359_POC5	0.000547325	1.32588	13.4691	-10.8174	0.0453302
vass_1	2706	ENSG00000196476_C20orf96	0.000548919	0.183797	4.23925	-3.87165	0.0453302
vass_1	2706	ENSG00000258366_RTEL1	0.000547428	-0.276327	4.75472	-5.30738	0.0453302
vass_1	2706	ENSG00000170802_FOXN2	0.000574211	-0.180446	0.193452	-0.554344	0.0470727
vass_1	2706	ENSG00000163703_CRELD1	0.000581551	-0.113949	3.14109	-3.36899	0.047329
vass_1	2706	ENSG00000068354_TBC1D25	0.000612096	1.49851e-07	4.16684e-06	-3.86713e-06	0.0473985
vass_1	2706	ENSG00000115363_EVA1A	0.000588967	-1.13399e-05	0.000422689	-0.000445369	0.0473985
vass_1	2706	ENSG00000124006_OBSL1	0.000602385	-8.1799e-06	0.000259811	-0.000276171	0.0473985
vass_1	2706	ENSG00000145911_N4BP3	0.000592442	0.000668885	0.044355	-0.0430173	0.0473985
vass_1	2706	ENSG00000151093_OXSM	0.000616168	-0.624494	-0.224709	-1.02428	0.0473985
vass_1	2706	ENSG00000171552_BCL2L1	0.000614485	3.09442e-05	0.00119202	-0.00113013	0.0473985
vass_1	2706	ENSG00000172380_GNG12	0.000608832	3.70345e-09	9.33972e-08	-8.59904e-08	0.0473985
vass_1	2706	ENSG00000188559_RALGAPA2	0.000598993	0.379802	8.15762	-7.39801	0.0473985
vass_1	2706	ENSG00000084112_SSH1	0.000623385	-2.64671e-06	0.000126904	-0.000132197	0.0476274
vass_1	2706	ENSG00000214050_FBXO16	0.000635057	-0.509272	-0.0852061	-0.933338	0.0481914
vass_1	2706	ENSG00000179304_FAM156B	0.000643521	2.58398e-08	1.19925e-06	-1.14757e-06	0.048506
vass_1	2706	ENSG00000048140_TSPAN17	0.000666264	-0.00041863	0.008978	-0.00981526	0.049353
vass_1	2706	ENSG00000117751_PPP1R8	0.00066963	-0.000396024	0.0558339	-0.056626	0.049353
vass_1	2706	ENSG00000152377_SPOCK1	0.000672336	-0.000111833	0.0060086	-0.00623226	0.049353
vass_1	2706	ENSG00000182916_TCEAL7	0.000664245	0.874444	17.2734	-15.5246	0.049353
vass_1	2706	ENSG00000176909_MAMSTR	0.000689179	0.000228102	0.00755559	-0.00709939	0.0500741
vass_1	2706	ENSG00000186010_NDUFA13	0.000691076	-0.0769514	-0.0363805	-0.117522	0.0500741
vass_1	2706	ENSG00000108733_PEX12	0.00073337	7.94843e-06	0.000277552	-0.000261655	0.0527979
vass_1	2706	ENSG00000163638_ADAMTS9	0.000753726	-4.25802e-08	2.08347e-06	-2.16863e-06	0.0539178
vass_1	2706	ENSG00000105696_TMEM59L	0.000761235	-0.645092	-0.166669	-1.12351	0.0541103
vass_1	2706	ENSG00000091136_LAMB1	0.000775158	0.0106897	0.323415	-0.302035	0.0541122
vass_1	2706	ENSG00000121931_LRIF1	0.000772651	1.6854	12.2725	-8.90166	0.0541122
vass_1	2706	ENSG00000124610_HIST1H1A	0.000775716	0.0982818	1.11659	-0.92003	0.0541122
vass_1	2706	ENSG00000170684_ZNF296	0.000789737	4.40943e-05	0.00267326	-0.00258508	0.0547502
vass_1	2706	ENSG00000166833_NAV2	0.000808607	-1.59599	18.1793	-21.3712	0.0557145
vass_1	2706	ENSG00000105248_CCDC94	0.000826578	0.0119411	0.329972	-0.30609	0.0562624
vass_1	2706	ENSG00000166974_MAPRE2	0.000822411	-0.229007	0.837208	-1.29522	0.0562624
vass_1	2706	ENSG00000137275_RIPK1	0.000838549	-1.72138e-08	2.11559e-06	-2.15002e-06	0.0567334
vass_1	2706	ENSG00000157303_SUSD3	0.000850665	0.0427901	1.38545	-1.29987	0.0568679
vass_1	2706	ENSG00000244274_DBNDD2	0.000846676	0.00580148	0.174092	-0.162489	0.0568679
vass_1	2706	ENSG00000105974_CAV1	0.000860409	0.188403	5.11031	-4.7335	0.057179
vass_1	2706	ENSG00000198585_NUDT16	0.000867944	2.21867e-11	5.26276e-10	-4.81903e-10	0.0573405
vass_1	2706	ENSG00000145545_SRD5A1	0.000877324	3.04379	9.63799	-3.55042	0.0576212
vass_1	2706	ENSG00000133619_KRBA1	0.000889716	-0.0481154	0.810251	-0.906482	0.0580954
vass_1	2706	ENSG00000250506_CDK3	0.000911579	-0.000302804	0.00658394	-0.00718955	0.0591789
vass_1	2706	ENSG00000166925_TSC22D4	0.000934047	1.96869	22.0618	-18.1244	0.0598743
vass_1	2706	ENSG00000171223_JUNB	0.000938286	4.02636e-07	9.73783e-06	-8.93256e-06	0.0598743
vass_1	2706	ENSG00000174080_CTSF	0.000931524	-0.825526	16.7462	-18.3973	0.0598743
vass_1	2706	ENSG00000116157_GPX7	0.000949438	7.89016e-06	0.00017879	-0.00016301	0.0602437
vass_1	2706	ENSG00000169220_RGS14	0.000956947	-0.0547653	1.52739	-1.63692	0.0603791
vass_1	2706	ENSG00000164885_CDK5	0.000969276	0.000965448	0.0222249	-0.020294	0.0606484
vass_1	2706	ENSG00000184677_ZBTB40	0.000972016	2.23019	34.3662	-29.9058	0.0606484
vass_1	2706	ENSG00000186153_WWOX	0.000981309	0.441097	9.11187	-8.22968	0.06089
vass_1	2706	ENSG00000196456_ZNF775	0.00101233	-0.00202833	0.0464181	-0.0504748	0.0624697
vass_1	2706	ENSG00000076864_RAP1GAP	0.00104844	7.33447e-13	3.15566e-11	-3.00897e-11	0.0635749
vass_1	2706	ENSG00000114779_ABHD14B	0.00105288	0.169519	4.76345	-4.42441	0.0635749
vass_1	2706	ENSG00000115163_CENPA	0.00104681	0.118521	0.500118	-0.263075	0.0635749
vass_1	2706	ENSG00000115568_ZNF142	0.00104403	-0.011538	1.68634	-1.70942	0.0635749
vass_1	2706	ENSG00000160193_WDR4	0.00106186	0.232126	5.68513	-5.22088	0.063774
vass_1	2706	ENSG00000152467_ZSCAN1	0.0010793	NA	NA	NA	0.0644767
vass_1	2706	ENSG00000131389_SLC6A6	0.00110048	1.33711	6.45487	-3.78064	0.0650004
vass_1	2706	ENSG00000138617_PARP16	0.0011055	1.15474e-09	3.19895e-08	-2.968e-08	0.0650004
vass_1	2706	ENSG00000141905_NFIC	0.00110935	5.81923e-10	1.63938e-08	-1.523e-08	0.0650004
vass_1	2706	ENSG00000198663_C6orf89	0.00111122	-0.0196747	0.396831	-0.436181	0.0650004
vass_1	2706	ENSG00000163482_STK36	0.0011278	-0.23595	0.0823208	-0.554221	0.0656285
vass_1	2706	ENSG00000058063_ATP11B	0.00114302	0.0832135	1.80786	-1.64144	0.0661716
vass_1	2706	ENSG00000011243_AKAP8L	0.00116555	-0.239665	0.6196	-1.09893	0.0671295
vass_1	2706	ENSG00000112874_NUDT12	0.00120702	0.000100852	0.00232207	-0.00212037	0.0691633
vass_1	2706	ENSG00000153214_TMEM87B	0.00121548	3.59502e-05	0.000814194	-0.000742294	0.0692949
vass_1	2706	ENSG00000075234_TTC38	0.00123505	1.76417e-07	4.25526e-06	-3.90243e-06	0.0700546
vass_1	2706	ENSG00000103257_SLC7A5	0.00126799	-2.5445e-08	5.83772e-07	-6.34662e-07	0.0712042
vass_1	2706	ENSG00000138101_DTNB	0.0012649	0.160993	11.2828	-10.9608	0.0712042
vass_1	2706	ENSG00000066855_MTFR1	0.00129369	1.12863e-16	2.21852e-14	-2.19595e-14	0.0722856
vass_1	2706	ENSG00000123444_KBTBD4	0.00131034	3.45501e-15	1.22262e-13	-1.15352e-13	0.0723888
vass_1	2706	ENSG00000172936_MYD88	0.0013038	-0.207119	0.027155	-0.441393	0.0723888
vass_1	2706	ENSG00000185909_KLHDC8B	0.00131487	-3.88414e-06	0.000204223	-0.000211992	0.0723888
vass_1	2706	ENSG00000163536_SERPINI1	0.00133754	0.0468505	1.44384	-1.35014	0.072922
vass_1	2706	ENSG00000187391_MAGI2	0.00133729	0.285745	0.693185	-0.121695	0.072922
vass_1	2706	ENSG00000105619_TFPT	0.00137472	2.8976e-09	6.67835e-08	-6.09883e-08	0.0745867
vass_1	2706	ENSG00000065491_TBC1D22B	0.00140614	1.19373	8.25712	-5.86965	0.0752018
vass_1	2706	ENSG00000108679_LGALS3BP	0.00139759	-0.292794	0.359485	-0.945072	0.0752018
vass_1	2706	ENSG00000120370_GORAB	0.00140224	-0.000706203	0.0225175	-0.0239299	0.0752018
vass_1	2706	ENSG00000078053_AMPH	0.00142323	2.24713	31.8376	-27.3433	0.0757549
vass_1	2706	ENSG00000149925_ALDOA	0.00145064	-0.0495319	-0.0218185	-0.0772453	0.0761316
vass_1	2706	ENSG00000165731_RET	0.00144326	-0.568827	-0.227568	-0.910086	0.0761316
vass_1	2706	ENSG00000179431_FJX1	0.00144399	2.29136e-05	0.00123159	-0.00118576	0.0761316
vass_1	2706	ENSG00000170836_PPM1D	0.00146974	0.332359	0.602896	0.0618232	0.076775
vass_1	2706	ENSG00000071282_LMCD1	0.00148414	0.000633435	0.0453009	-0.044034	0.0771682
vass_1	2706	ENSG00000126003_PLAGL2	0.00155725	-0.286028	10.902	-11.4741	0.0803
vass_1	2706	ENSG00000183655_KLHL25	0.00155867	0.242041	8.67994	-8.19586	0.0803
vass_1	2706	ENSG00000060642_PIGV	0.00156825	-7.31404e-06	0.000168592	-0.00018322	0.0804245
vass_1	2706	ENSG00000165140_FBP1	0.00159275	-0.688495	-0.155077	-1.22191	0.0809418
vass_1	2706	ENSG00000187164_KIAA1598	0.00159074	-0.0669243	1.26273	-1.39657	0.0809418
vass_1	2706	ENSG00000004766_CCDC132	0.00161718	2.83278	26.6054	-20.9399	0.0812446
vass_1	2706	ENSG00000102125_TAZ	0.00163845	2.2484	16.0412	-11.5444	0.0812446
vass_1	2706	ENSG00000120519_SLC10A7	0.00161256	0.0056036	0.134173	-0.122966	0.0812446
vass_1	2706	ENSG00000132561_MATN2	0.0016275	-9.75603e-07	2.39437e-05	-2.58949e-05	0.0812446
vass_1	2706	ENSG00000206535_LNP1	0.00164211	4.99284e-06	0.000176144	-0.000166158	0.0812446
vass_1	2706	ENSG00000234284_ZNF879	0.00163718	-0.489826	-0.0406421	-0.939009	0.0812446
vass_1	2706	ENSG00000177728_KIAA0195	0.00164937	8.22787e-07	2.45502e-05	-2.29046e-05	0.081246
vass_1	2706	ENSG00000157150_TIMP4	0.00167352	4.95837e-06	0.000600069	-0.000590152	0.0820755
vass_1	2706	ENSG00000155542_SETD9	0.00170352	-0.0189977	8.43444	-8.47243	0.0824667
vass_1	2706	ENSG00000165458_INPPL1	0.00170201	0.0066361	0.189116	-0.175844	0.0824667
vass_1	2706	ENSG00000175928_LRRN1	0.00169657	-0.321821	-0.0339058	-0.609736	0.0824667
vass_1	2706	ENSG00000001497_LAS1L	0.00181122	2.38977e-06	0.000299947	-0.000295167	0.0844057
vass_1	2706	ENSG00000107968_MAP3K8	0.00179478	2.0766e-07	5.61585e-06	-5.20053e-06	0.0844057
vass_1	2706	ENSG00000120696_KBTBD7	0.00178333	5.56752e-07	3.22119e-05	-3.10984e-05	0.0844057
vass_1	2706	ENSG00000122547_EEPD1	0.00175867	-0.478567	11.7964	-12.7536	0.0844057
vass_1	2706	ENSG00000148384_INPP5E	0.00180472	0.00115215	0.0286954	-0.0263911	0.0844057
vass_1	2706	ENSG00000161800_RACGAP1	0.0017784	0.688953	4.2222	-2.84429	0.0844057
vass_1	2706	ENSG00000167996_FTH1	0.00179556	-0.0576224	-0.0248163	-0.0904285	0.0844057
vass_1	2706	ENSG00000171700_RGS19	0.00178671	-2.73239e-09	3.24889e-07	-3.30354e-07	0.0844057
vass_1	2706	ENSG00000198246_SLC29A3	0.00180195	-0.00377438	1.72608	-1.73363	0.0844057
vass_1	2706	ENSG00000117289_TXNIP	0.00184817	0.246236	13.5909	-13.0984	0.0853915
vass_1	2706	ENSG00000189007_ADAT2	0.00184897	0.332547	0.725316	-0.0602219	0.0853915
vass_1	2706	ENSG00000204334_ERICH2	0.00185518	-0.000117252	0.00317633	-0.00341083	0.0853915
vass_1	2706	ENSG00000100483_VCPKMT	0.00192604	-3.06962e-06	7.31885e-05	-7.93277e-05	0.088291
vass_1	2706	ENSG00000165716_FAM69B	0.00194374	1.51083e-06	3.45541e-05	-3.15325e-05	0.0887404
vass_1	2706	ENSG00000095777_MYO3A	0.00196714	-0.00609595	12.7792	-12.7914	0.0894453
vass_1	2706	ENSG00000099953_MMP11	0.00200912	0.256609	0.787477	-0.274258	0.0909858
vass_1	2706	ENSG00000133275_CSNK1G2	0.00202081	0.000195167	0.00669064	-0.0063003	0.0911476
vass_1	2706	ENSG00000157514_TSC22D3	0.00205559	0.158461	3.38841	-3.07149	0.0916834
vass_1	2706	ENSG00000184508_HDDC3	0.00205718	-0.291966	-0.0945874	-0.489345	0.0916834
vass_1	2706	ENSG00000214076_CPSF1P1	0.00204117	1.66873e-05	0.00111498	-0.00108161	0.0916834
vass_1	2706	ENSG00000123094_RASSF8	0.00206909	-0.073417	0.310862	-0.457696	0.0918496
vass_1	2706	ENSG00000044090_CUL7	0.00208148	-5.6829e-06	0.000432019	-0.000443385	0.092036
vass_1	2706	ENSG00000100105_PATZ1	0.00209585	2.14241	28.6851	-24.4003	0.0923078
vass_1	2706	ENSG00000066135_KDM4A	0.00216991	0.000472069	0.011079	-0.0101348	0.0926094
vass_1	2706	ENSG00000090776_EFNB1	0.00216132	-0.00342431	0.0809315	-0.0877801	0.0926094
vass_1	2706	ENSG00000102547_CAB39L	0.00215877	0.0399224	1.26045	-1.18061	0.0926094
vass_1	2706	ENSG00000118785_SPP1	0.00216297	4.98529e-06	0.000182535	-0.000172564	0.0926094
vass_1	2706	ENSG00000171703_TCEA2	0.00217691	0.4284	8.65078	-7.79398	0.0926094
vass_1	2706	ENSG00000176396_EID2	0.00217358	0.138604	8.62385	-8.34664	0.0926094
vass_1	2706	ENSG00000186777_ZNF732	0.00216222	2.6035e-06	9.59597e-05	-9.07527e-05	0.0926094
vass_1	2706	ENSG00000228175_GEMIN8P4	0.00213796	0.0484678	1.74903	-1.65209	0.0926094
vass_1	2706	ENSG00000105287_PRKD2	0.00219892	-0.297729	0.176035	-0.771494	0.0929529
vass_1	2706	ENSG00000173153_ESRRA	0.00220154	-0.0499391	0.32099	-0.420868	0.0929529
vass_1	2706	ENSG00000139508_SLC46A3	0.00224641	0.000135077	0.0038637	-0.00359355	0.0942335
vass_1	2706	ENSG00000161326_DUSP14	0.00224865	5.27314e-06	0.000351864	-0.000341318	0.0942335
vass_1	2706	ENSG00000119392_GLE1	0.00227604	-2.36393e-10	7.54406e-09	-8.01684e-09	0.0947414
vass_1	2706	ENSG00000178187_ZNF454	0.00228841	0.00125971	0.0632828	-0.0607634	0.0947414
vass_1	2706	ENSG00000198794_SCAMP5	0.00227844	1.19586	24.7911	-22.3993	0.0947414
vass_1	2706	ENSG00000205085_FAM71F2	0.00229451	-0.597089	-0.207171	-0.987007	0.0947414
vass_1	2706	ENSG00000138030_KHK	0.00234767	-2.32016e-08	1.48497e-06	-1.53137e-06	0.0962287
vass_1	2706	ENSG00000154265_ABCA5	0.00234228	-0.00233538	0.361048	-0.365718	0.0962287
vass_1	2706	ENSG00000132432_SEC61G	0.0024154	-0.0700705	-0.0299637	-0.110177	0.0986451
vass_1	2706	ENSG00000103490_PYCARD	0.00243512	-0.413055	0.678166	-1.50428	0.0987323
vass_1	2706	ENSG00000148660_CAMK2G	0.00242697	-0.299909	0.100458	-0.700276	0.0987323
vass_1	2706	ENSG00000074527_NTN4	0.00248107	-0.360659	2.71634	-3.43766	0.0998048
vass_1	2706	ENSG00000083857_FAT1	0.00248354	-0.361487	2.87608	-3.59905	0.0998048
vass_1	2706	ENSG00000104221_BRF2	0.00248823	-0.122277	4.59492	-4.83948	0.0998048
vass_1	4810	ENSG00000230982_DSTNP1	1.36901e-06	2.45576	3.07775	1.83377	0.0153754
vass_1	7028	ENSG00000219438_FAM19A5	1.36734e-08	0.00263342	0.258049	-0.252782	0.000153566
vass_1	7028	ENSG00000101017_CD40	3.1837e-08	-1.42503e-05	0.0116305	-0.011659	0.000178781
vass_1	7028	ENSG00000112877_CEP72	3.08622e-07	4.83005e-09	1.25088e-07	-1.15427e-07	0.00115538
vass_1	7028	ENSG00000101945_SUV39H1	9.21666e-07	-0.844237	3.15395	-4.84243	0.00132312
vass_1	7028	ENSG00000118518_RNF146	6.07648e-07	3.69e-08	1.74176e-06	-1.66797e-06	0.00132312
vass_1	7028	ENSG00000129282_MRM1	8.3544e-07	3.42881e-07	1.26206e-05	-1.19349e-05	0.00132312
vass_1	7028	ENSG00000145088_EAF2	6.08262e-07	-1.33921e-07	2.34916e-05	-2.37595e-05	0.00132312
vass_1	7028	ENSG00000206503_HLA-A	9.42476e-07	0.271598	9.86289	-9.31969	0.00132312
vass_1	7028	ENSG00000148680_HTR7	1.59876e-06	4.1622e-05	0.00296193	-0.00287869	0.00199507
vass_1	7028	ENSG00000131779_PEX11B	3.696e-06	-0.631378	-0.385225	-0.877531	0.00415098
vass_1	7028	ENSG00000120675_DNAJC15	4.99299e-06	0.000226348	0.0172031	-0.0167504	0.00509784
vass_1	7028	ENSG00000197951_ZNF71	5.6889e-06	0.567109	0.889226	0.244993	0.00532434
vass_1	7028	ENSG00000101216_GMEB2	9.05555e-06	0.00510882	0.237951	-0.227734	0.00704542
vass_1	7028	ENSG00000130787_HIP1R	9.40978e-06	-5.13383	32.4899	-42.7576	0.00704542
vass_1	7028	ENSG00000149150_SLC43A1	8.21237e-06	1.63623e-11	1.92668e-09	-1.89395e-09	0.00704542
vass_1	7028	ENSG00000125812_GZF1	1.04894e-05	2.59648e-07	1.55838e-05	-1.50645e-05	0.0073629
vass_1	7028	ENSG00000118508_RAB32	1.17774e-05	1.19097e-06	0.000152564	-0.000150182	0.0077807
vass_1	7028	ENSG00000178538_CA8	1.29322e-05	-1.08331	-0.668921	-1.49769	0.00806898
vass_1	7028	ENSG00000113734_BNIP1	1.50375e-05	0.827483	18.2144	-16.5594	0.0088327
vass_1	7028	ENSG00000186603_HPDL	1.57291e-05	0.000261404	0.00692465	-0.00640184	0.0088327
vass_1	7028	ENSG00000079739_PGM1	1.80189e-05	-0.35862	-0.199788	-0.517452	0.00884149
vass_1	7028	ENSG00000102805_CLN5	1.82589e-05	0.778312	19.1057	-17.5491	0.00884149
vass_1	7028	ENSG00000131116_ZNF428	2.09218e-05	0.440618	8.48006	-7.59882	0.00884149
vass_1	7028	ENSG00000165061_ZMAT4	1.98524e-05	1.13773e-18	3.86666e-17	-3.63911e-17	0.00884149
vass_1	7028	ENSG00000165782_TMEM55B	2.12555e-05	1.17014	21.6471	-19.3068	0.00884149
vass_1	7028	ENSG00000177508_IRX3	1.77329e-05	-0.386729	0.0798424	-0.853301	0.00884149
vass_1	7028	ENSG00000204525_HLA-C	1.92845e-05	1.04031	1.51412	0.566495	0.00884149
vass_1	7028	ENSG00000133433_GSTT2B	2.32371e-05	-8.35176e-10	6.14942e-08	-6.31645e-08	0.00932056
vass_1	7028	ENSG00000099984_GSTT2	2.48759e-05	-8.2046e-11	3.17477e-09	-3.33886e-09	0.00963384
vass_1	7028	ENSG00000058091_CDK14	2.72386e-05	1.23152e-09	2.84214e-08	-2.59584e-08	0.00964136
vass_1	7028	ENSG00000104213_PDGFRL	2.73153e-05	-1.33753	-0.872749	-1.80231	0.00964136
vass_1	7028	ENSG00000115290_GRB14	2.83292e-05	-0.650847	5.80828	-7.10997	0.00964136
vass_1	7028	ENSG00000172878_METAP1D	2.74827e-05	-0.101233	7.39721	-7.59968	0.00964136
vass_1	7028	ENSG00000140557_ST8SIA2	3.09212e-05	-0.00776591	0.219272	-0.234804	0.0101247
vass_1	7028	ENSG00000166169_POLL	3.15523e-05	0.148988	1.15395	-0.855978	0.0101247
vass_1	7028	ENSG00000116791_CRYZ	3.536e-05	0.0849907	2.68747	-2.51749	0.0110313
vass_1	7028	ENSG00000172380_GNG12	4.11772e-05	4.09036e-09	1.0433e-07	-9.61495e-08	0.0124989
vass_1	7028	ENSG00000163347_CLDN1	4.24312e-05	-0.234435	6.50843	-6.9773	0.0125407
vass_1	7028	ENSG00000100311_PDGFB	5.16165e-05	4.73822e-11	2.14213e-09	-2.04737e-09	0.012952
vass_1	7028	ENSG00000111674_ENO2	4.84875e-05	-4.11189e-06	8.78307e-05	-9.60545e-05	0.012952
vass_1	7028	ENSG00000116157_GPX7	5.30489e-05	1.2319e-05	0.000281507	-0.000256869	0.012952
vass_1	7028	ENSG00000122971_ACADS	5.2587e-05	-0.722417	3.91722	-5.36206	0.012952
vass_1	7028	ENSG00000128016_ZFP36	5.11131e-05	1.53602e-10	1.65839e-08	-1.62767e-08	0.012952
vass_1	7028	ENSG00000131759_RARA	5.22412e-05	1.89234e-11	7.96044e-10	-7.58197e-10	0.012952
vass_1	7028	ENSG00000161513_FDXR	4.71483e-05	1.25027e-10	3.12326e-09	-2.87321e-09	0.012952
vass_1	7028	ENSG00000259803_SLC22A31	5.03237e-05	-0.628986	21.4972	-22.7552	0.012952
vass_1	7028	ENSG00000188643_S100A16	5.70275e-05	1.68794e-14	5.00632e-11	-5.00295e-11	0.0136271
vass_1	7028	ENSG00000067221_STOML1	5.95604e-05	-0.486072	23.0474	-24.0195	0.0139359
vass_1	7028	ENSG00000053438_NNAT	6.39809e-05	1.21532	10.2635	-7.83282	0.0146647
vass_1	7028	ENSG00000185338_SOCS1	6.60851e-05	2.76457e-05	0.00139848	-0.00134319	0.014844
vass_1	7028	ENSG00000116661_FBXO2	6.86469e-05	9.51982e-06	0.000272531	-0.000253492	0.0151171
vass_1	7028	ENSG00000075213_SEMA3A	7.17744e-05	3.93413e-06	0.000112527	-0.000104659	0.0155019
vass_1	7028	ENSG00000151065_DCP1B	7.60578e-05	-1.86628e-05	0.00041174	-0.000449066	0.0161171
vass_1	7028	ENSG00000037897_METTL1	7.7997e-05	-2.32267e-06	0.00804888	-0.00805352	0.0162219
vass_1	7028	ENSG00000089163_SIRT4	7.95041e-05	2.6391e-05	0.000844708	-0.000791926	0.0162347
vass_1	7028	ENSG00000162373_BEND5	9.99524e-05	6.23054e-05	0.00280596	-0.00268135	0.0200458
vass_1	7028	ENSG00000136197_C7orf25	0.000103694	-0.429438	1.47352	-2.3324	0.0204314
vass_1	7028	ENSG00000083844_ZNF264	0.000106716	-1.22255	-0.731408	-1.71369	0.0206642
vass_1	7028	ENSG00000145911_N4BP3	0.000120996	0.000708034	0.0331984	-0.0317823	0.0230324
vass_1	7028	ENSG00000178852_EFCAB13	0.000131093	7.17935e-07	2.52572e-05	-2.38214e-05	0.0245384
vass_1	7028	ENSG00000169814_BTD	0.000136847	0.167289	3.43718	-3.1026	0.0247892
vass_1	7028	ENSG00000170802_FOXN2	0.000135976	-0.180088	0.19437	-0.554545	0.0247892
vass_1	7028	ENSG00000005007_UPF1	0.000173685	1.28787e-05	0.000410617	-0.00038486	0.024961
vass_1	7028	ENSG00000011143_MKS1	0.00016443	2.79089e-07	6.96795e-06	-6.40978e-06	0.024961
vass_1	7028	ENSG00000011376_LARS2	0.000175578	-2.65017e-06	6.20995e-05	-6.73999e-05	0.024961
vass_1	7028	ENSG00000116667_C1orf21	0.000171704	4.38452e-06	0.000156707	-0.000147938	0.024961
vass_1	7028	ENSG00000131845_ZNF304	0.000167985	-0.0214703	5.19066	-5.23361	0.024961
vass_1	7028	ENSG00000143224_PPOX	0.000169729	0.061734	1.88938	-1.76591	0.024961
vass_1	7028	ENSG00000149050_ZNF214	0.000168305	-0.00345723	0.389385	-0.396299	0.024961
vass_1	7028	ENSG00000156265_MAP3K7CL	0.00016942	-1.04492	1.97836	-4.06819	0.024961
vass_1	7028	ENSG00000160957_RECQL4	0.000158098	5.2946e-05	0.00194471	-0.00183882	0.024961
vass_1	7028	ENSG00000169131_ZNF354A	0.000142188	2.07105	20.1724	-16.0303	0.024961
vass_1	7028	ENSG00000172731_LRRC20	0.000142872	-0.14996	6.56758	-6.8675	0.024961
vass_1	7028	ENSG00000173511_VEGFB	0.000149883	-0.000675973	0.0140065	-0.0153585	0.024961
vass_1	7028	ENSG00000178718_RPP25	0.000169016	0.0124752	0.309198	-0.284247	0.024961
vass_1	7028	ENSG00000181004_BBS12	0.000156175	3.05409e-11	1.61518e-09	-1.5541e-09	0.024961
vass_1	7028	ENSG00000204348_DXO	0.000148994	1.13424e-10	2.77667e-09	-2.54982e-09	0.024961
vass_1	7028	ENSG00000244462_RBM12	0.000159564	0.00206079	0.322889	-0.318767	0.024961
vass_1	7028	ENSG00000256618_MTRNR2L1	0.000174299	-0.136445	-0.0705694	-0.202321	0.024961
vass_1	7028	ENSG00000213015_ZNF580	0.000179729	0.00756906	0.173493	-0.158355	0.0252317
vass_1	7028	ENSG00000182866_LCK	0.000190341	-0.566977	-0.245379	-0.888575	0.0263916
vass_1	7028	ENSG00000124615_MOCS1	0.000193744	-0.548586	0.663968	-1.76114	0.0265359
vass_1	7028	ENSG00000105287_PRKD2	0.000199034	-0.295758	0.356867	-0.948383	0.0269319
vass_1	7028	ENSG00000101844_ATG4A	0.00020734	0.547818	15.7454	-14.6497	0.0270771
vass_1	7028	ENSG00000149503_INCENP	0.00020359	1.66305e-10	9.73423e-08	-9.70097e-08	0.0270771
vass_1	7028	ENSG00000180884_ZNF792	0.000205427	-0.075499	10.5843	-10.7353	0.0270771
vass_1	7028	ENSG00000119950_MXI1	0.00021717	-9.83877e-11	1.3746e-08	-1.39428e-08	0.0277164
vass_1	7028	ENSG00000271043_MTRNR2L2	0.000216072	-0.163241	-0.0839835	-0.242499	0.0277164
vass_1	7028	ENSG00000130559_CAMSAP1	0.000224398	0.110121	2.49632	-2.27607	0.028317
vass_1	7028	ENSG00000100234_TIMP3	0.000233334	0.098529	2.41228	-2.21522	0.0287773
vass_1	7028	ENSG00000197114_ZGPAT	0.000235732	0.0051386	0.118235	-0.107958	0.0287773
vass_1	7028	ENSG00000241360_PDXP	0.000233914	0.0360849	3.46219	-3.39002	0.0287773
vass_1	7028	ENSG00000163638_ADAMTS9	0.000240128	-2.13625e-08	1.05949e-06	-1.10221e-06	0.0289987
vass_1	7028	ENSG00000131389_SLC6A6	0.000244758	1.74563	6.88699	-3.39573	0.0292433
vass_1	7028	ENSG00000116455_WDR77	0.000256701	1.36075e-20	6.58255e-19	-6.3104e-19	0.03021
vass_1	7028	ENSG00000135931_ARMC9	0.000258228	0.000165758	0.0057503	-0.00541878	0.03021
vass_1	7028	ENSG00000081177_EXD2	0.000266745	9.87319e-10	4.54114e-08	-4.34368e-08	0.0302607
vass_1	7028	ENSG00000124006_OBSL1	0.000265609	-6.23524e-06	0.00019907	-0.00021154	0.0302607
vass_1	7028	ENSG00000182087_TMEM259	0.000263134	-0.294388	4.13154	-4.72032	0.0302607
vass_1	7028	ENSG00000133275_CSNK1G2	0.000270492	0.000451187	0.0151922	-0.0142898	0.030379
vass_1	7028	ENSG00000159166_LAD1	0.000274167	-0.0890863	2.81192	-2.99009	0.0304869
vass_1	7028	ENSG00000166833_NAV2	0.000284778	-2.3246	25.3402	-29.9894	0.0313563
vass_1	7028	ENSG00000103257_SLC7A5	0.000290931	-1.80168e-08	4.1085e-07	-4.46883e-07	0.0315278
vass_1	7028	ENSG00000113615_SEC24A	0.00029195	6.94876	29.8801	-15.9826	0.0315278
vass_1	7028	ENSG00000115163_CENPA	0.000295475	0.118221	0.500162	-0.263721	0.0316046
vass_1	7028	ENSG00000108733_PEX12	0.000319897	5.48592e-06	0.00019151	-0.000180538	0.0338869
vass_1	7028	ENSG00000146674_IGFBP3	0.000322847	-0.036051	2.63648	-2.70858	0.0338869
vass_1	7028	ENSG00000105248_CCDC94	0.000333326	0.00836218	0.228284	-0.21156	0.0346629
vass_1	7028	ENSG00000143970_ASXL2	0.000336802	0.344067	7.71871	-7.03057	0.034703
vass_1	7028	ENSG00000130707_ASS1	0.000343815	-7.89921e-09	1.83214e-07	-1.99013e-07	0.0351035
vass_1	7028	ENSG00000048140_TSPAN17	0.000362161	-0.000432374	0.00943575	-0.0103005	0.0361115
vass_1	7028	ENSG00000068354_TBC1D25	0.000360701	1.09019e-07	3.03552e-06	-2.81748e-06	0.0361115
vass_1	7028	ENSG00000091136_LAMB1	0.000368412	0.00752851	0.223572	-0.208515	0.0361115
vass_1	7028	ENSG00000141905_NFIC	0.000369764	3.19311e-10	9.07655e-09	-8.43793e-09	0.0361115
vass_1	7028	ENSG00000185909_KLHDC8B	0.000369335	-3.20508e-06	0.000176059	-0.000182469	0.0361115
vass_1	7028	ENSG00000169220_RGS14	0.00037923	-0.027524	0.776231	-0.831279	0.0367166
vass_1	7028	ENSG00000100395_L3MBTL2	0.000391681	-2.15592e-09	1.41118e-07	-1.45429e-07	0.0369661
vass_1	7028	ENSG00000105619_TFPT	0.000390053	2.2208e-09	5.12305e-08	-4.67889e-08	0.0369661
vass_1	7028	ENSG00000153214_TMEM87B	0.00038938	2.72886e-05	0.000620629	-0.000566052	0.0369661
vass_1	7028	ENSG00000078725_BRINP1	0.000407539	-0.538308	-0.262272	-0.814344	0.0381423
vass_1	7028	ENSG00000136717_BIN1	0.000439846	0.000304294	0.00798836	-0.00737977	0.040491
vass_1	7028	ENSG00000214076_CPSF1P1	0.000438661	1.22574e-05	0.000802642	-0.000778127	0.040491
vass_1	7028	ENSG00000117394_SLC2A1	0.000452097	-0.333139	-0.15523	-0.511047	0.0412805
vass_1	7028	ENSG00000197530_MIB2	0.000456395	-0.219164	5.69282	-6.13115	0.0413369
vass_1	7028	ENSG00000105974_CAV1	0.000467397	0.119689	3.29089	-3.05151	0.0419947
vass_1	7028	ENSG00000099954_CECR2	0.000475673	-0.132135	3.71534	-3.97961	0.0420652
vass_1	7028	ENSG00000126767_ELK1	0.000472189	-7.25182e-08	2.56082e-05	-2.57533e-05	0.0420652
vass_1	7028	ENSG00000151093_OXSM	0.000481288	-0.622326	-0.186607	-1.05805	0.0422293
vass_1	7028	ENSG00000107968_MAP3K8	0.000487401	1.51281e-07	4.10942e-06	-3.80686e-06	0.0422875
vass_1	7028	ENSG00000152359_POC5	0.000489482	1.14681	14.5347	-12.2411	0.0422875
vass_1	7028	ENSG00000099953_MMP11	0.000496919	0.256603	0.78747	-0.274264	0.0426023
vass_1	7028	ENSG00000182263_FIGN	0.000509698	2.59995e-06	5.68845e-05	-5.16846e-05	0.0433668
vass_1	7028	ENSG00000102125_TAZ	0.000514898	2.96905	12.44	-6.5019	0.0434799
vass_1	7028	ENSG00000116809_ZBTB17	0.000525059	0.427581	8.30079	-7.44563	0.044007
vass_1	7028	ENSG00000123444_KBTBD4	0.000537844	2.58213e-15	8.78945e-14	-8.27302e-14	0.0442333
vass_1	7028	ENSG00000170684_ZNF296	0.000539415	2.87346e-05	0.00173874	-0.00168127	0.0442333
vass_1	7028	ENSG00000196357_ZNF565	0.000540709	-1.10721	3.78577	-6.00019	0.0442333
vass_1	7028	ENSG00000244291_C7orf13	0.000543513	-0.175462	0.168571	-0.519495	0.0442333
vass_1	7028	ENSG00000103811_CTSH	0.000571883	-0.0001289	0.00993881	-0.0101966	0.0458773
vass_1	7028	ENSG00000135482_ZC3H10	0.000570053	-0.177018	0.0777832	-0.431819	0.0458773
vass_1	7028	ENSG00000078053_AMPH	0.000587522	3.03535	23.3844	-17.3137	0.046187
vass_1	7028	ENSG00000101670_LIPG	0.000593858	-1.85026e-05	0.000715511	-0.000752517	0.046187
vass_1	7028	ENSG00000104221_BRF2	0.000596306	-0.144127	5.68496	-5.97321	0.046187
vass_1	7028	ENSG00000115363_EVA1A	0.000590553	-9.86867e-06	0.000364435	-0.000384173	0.046187
vass_1	7028	ENSG00000173153_ESRRA	0.000595228	-0.0499352	0.320994	-0.420864	0.046187
vass_1	7028	ENSG00000144468_RHBDD1	0.000609311	8.50771e-06	0.0021518	-0.00213479	0.0468042
vass_1	7028	ENSG00000154265_ABCA5	0.000612609	-0.00212392	0.312879	-0.317127	0.0468042
vass_1	7028	ENSG00000039523_FAM65A	0.000644935	0.798519	16.7123	-15.1153	0.048448
vass_1	7028	ENSG00000124610_HIST1H1A	0.000647066	0.0981479	1.11851	-0.922216	0.048448
vass_1	7028	ENSG00000163703_CRELD1	0.000640628	-0.0981809	3.89845	-4.09481	0.048448
vass_1	7028	ENSG00000157303_SUSD3	0.000652814	0.0354314	1.14584	-1.07497	0.0485547
vass_1	7028	ENSG00000179304_FAM156B	0.000661213	1.93406e-08	8.64271e-07	-8.2559e-07	0.0488558
vass_1	7028	ENSG00000182916_TCEAL7	0.000675382	1.11311	18.7457	-16.5195	0.0495766
vass_1	7028	ENSG00000117751_PPP1R8	0.000713328	-0.000179003	0.0403325	-0.0406905	0.052022
vass_1	7028	ENSG00000099849_RASSF7	0.000737178	0.010619	0.73781	-0.716572	0.0530721
vass_1	7028	ENSG00000125454_SLC25A19	0.000733394	-3.53336e-07	2.19319e-05	-2.26386e-05	0.0530721
vass_1	7028	ENSG00000105696_TMEM59L	0.000758692	-0.644473	-0.150196	-1.13875	0.0542731
vass_1	7028	ENSG00000157514_TSC22D3	0.000774326	0.115469	2.49601	-2.26507	0.0550409
vass_1	7028	ENSG00000126790_L3HYPDH	0.000795644	-0.170158	3.41763	-3.75795	0.0562005
vass_1	7028	ENSG00000162639_HENMT1	0.000803385	5.31819e-07	1.62136e-05	-1.515e-05	0.0563926
vass_1	7028	ENSG00000001497_LAS1L	0.000871941	1.98061e-06	0.000246636	-0.000242675	0.059522
vass_1	7028	ENSG00000076864_RAP1GAP	0.00086709	4.50609e-13	1.93917e-11	-1.84905e-11	0.059522
vass_1	7028	ENSG00000090776_EFNB1	0.000875156	-0.00197112	0.0468977	-0.0508399	0.059522
vass_1	7028	ENSG00000152377_SPOCK1	0.000862312	-8.04017e-05	0.00448779	-0.00464859	0.059522
vass_1	7028	ENSG00000152467_ZSCAN1	0.000884298	NA	NA	NA	0.059522
vass_1	7028	ENSG00000166886_NAB2	0.000888395	-2.60578e-07	1.55004e-05	-1.60216e-05	0.059522
vass_1	7028	ENSG00000174080_CTSF	0.000896674	-0.705297	20.5391	-21.9497	0.059522
vass_1	7028	ENSG00000176749_CDK5R1	0.000895082	0.000376927	0.0342258	-0.0334719	0.059522
vass_1	7028	ENSG00000239704_CDRT4	0.000866073	0.00149813	0.0834278	-0.0804316	0.059522
vass_1	7028	ENSG00000244274_DBNDD2	0.000900965	0.0041778	0.121994	-0.113639	0.059522
vass_1	7028	ENSG00000188559_RALGAPA2	0.000915923	0.275604	5.99976	-5.44855	0.0601563
vass_1	7028	ENSG00000137700_SLC37A4	0.000936619	-3.01588e-06	6.88174e-05	-7.48491e-05	0.0608044
vass_1	7028	ENSG00000171174_RBKS	0.000934463	0.935596	21.7984	-19.9272	0.0608044
vass_1	7028	ENSG00000183655_KLHL25	0.000966224	0.337944	4.48001	-3.80412	0.0623658
vass_1	7028	ENSG00000164885_CDK5	0.000977759	0.000671848	0.01544	-0.0140963	0.0623933
vass_1	7028	ENSG00000250506_CDK3	0.000977507	-0.000265929	0.0057752	-0.00630705	0.0623933
vass_1	7028	ENSG00000162377_COA7	0.000985951	0.000771617	0.246285	-0.244741	0.0625605
vass_1	7028	ENSG00000123643_SLC36A1	0.000997314	-4.22698e-06	0.000100679	-0.000109133	0.062926
vass_1	7028	ENSG00000058729_RIOK2	0.0010096	0.547947	13.0097	-11.9138	0.0629932
vass_1	7028	ENSG00000163536_SERPINI1	0.00100632	0.0470457	1.4255	-1.33141	0.0629932
vass_1	7028	ENSG00000234284_ZNF879	0.00103488	-0.489557	-0.0366294	-0.942485	0.0642142
vass_1	7028	ENSG00000173166_RAPH1	0.00104118	0.171244	4.75063	-4.40814	0.0642497
vass_1	7028	ENSG00000172936_MYD88	0.00115038	-0.23283	0.0388132	-0.504473	0.0706009
vass_1	7028	ENSG00000164938_TP53INP1	0.00115876	-0.341094	-0.023832	-0.658357	0.0707282
vass_1	7028	ENSG00000011243_AKAP8L	0.00116621	-0.302892	0.830366	-1.43615	0.0707985
vass_1	7028	ENSG00000138030_KHK	0.00118298	-1.40985e-08	9.27338e-07	-9.55535e-07	0.0714301
vass_1	7028	ENSG00000196456_ZNF775	0.00119459	-0.00204858	0.0468246	-0.0509218	0.0717459
vass_1	7028	ENSG00000065000_AP3D1	0.00121745	2.31798e-13	1.394e-11	-1.34764e-11	0.0723449
vass_1	7028	ENSG00000166925_TSC22D4	0.00121724	1.53045	20.3004	-17.2395	0.0723449
vass_1	7028	ENSG00000100483_VCPKMT	0.00123723	-2.8724e-06	6.96259e-05	-7.53707e-05	0.0727405
vass_1	7028	ENSG00000110047_EHD1	0.00124315	-3.69291e-09	8.74158e-08	-9.48017e-08	0.0727405
vass_1	7028	ENSG00000152778_IFIT5	0.00124354	0.786343	19.9392	-18.3665	0.0727405
vass_1	7028	ENSG00000126001_CEP250	0.00127193	3.70623e-07	0.000141283	-0.000140541	0.0740159
vass_1	7028	ENSG00000135999_EPC2	0.00129742	-0.263432	1.646	-2.17286	0.0748916
vass_1	7028	ENSG00000145545_SRD5A1	0.00130032	3.03896	8.3212	-2.24328	0.0748916
vass_1	7028	ENSG00000120519_SLC10A7	0.00131991	0.0042465	0.10085	-0.0923571	0.075559
vass_1	7028	ENSG00000137275_RIPK1	0.00133209	-9.26369e-09	1.42081e-06	-1.43934e-06	0.075559
vass_1	7028	ENSG00000165731_RET	0.00132905	-0.568827	-0.227568	-0.910086	0.075559
vass_1	7028	ENSG00000095321_CRAT	0.00134335	0.00170825	0.0474573	-0.0440408	0.0758151
vass_1	7028	ENSG00000205085_FAM71F2	0.00135551	-0.596567	-0.197736	-0.995399	0.0761189
vass_1	7028	ENSG00000121931_LRIF1	0.00138674	1.76834	7.72012	-4.18344	0.0774849
vass_1	7028	ENSG00000112474_HSD17B8	0.0014092	2.55038e-09	1.11249e-07	-1.06148e-07	0.077964
vass_1	7028	ENSG00000122547_EEPD1	0.00140708	-0.410606	11.1027	-11.924	0.077964
vass_1	7028	ENSG00000108679_LGALS3BP	0.00142757	-0.315874	0.534534	-1.16628	0.0782933
vass_1	7028	ENSG00000164011_ZNF691	0.00142909	0.629723	3.59118	-2.33173	0.0782933
vass_1	7028	ENSG00000171223_JUNB	0.00143863	2.86153e-07	6.86662e-06	-6.29431e-06	0.0784334
vass_1	7028	ENSG00000130055_GDPD2	0.00148267	-0.699384	-0.234389	-1.16438	0.0786877
vass_1	7028	ENSG00000164663_USP49	0.0014795	3.47218	31.0131	-24.0687	0.0786877
vass_1	7028	ENSG00000165140_FBP1	0.00146875	-0.687808	-0.151601	-1.22401	0.0786877
vass_1	7028	ENSG00000166974_MAPRE2	0.00145437	-0.211871	1.28512	-1.70886	0.0786877
vass_1	7028	ENSG00000184508_HDDC3	0.00149049	-0.321703	-0.115381	-0.528024	0.0786877
vass_1	7028	ENSG00000186777_ZNF732	0.00147311	1.17942e-06	4.36166e-05	-4.12577e-05	0.0786877
vass_1	7028	ENSG00000198246_SLC29A3	0.00149234	0.00300804	1.82087	-1.81485	0.0786877
vass_1	7028	ENSG00000184677_ZBTB40	0.00150903	1.54846	26.3094	-23.2125	0.0791956
vass_1	7028	ENSG00000099958_DERL3	0.00153976	-0.41816	0.692543	-1.52886	0.0794566
vass_1	7028	ENSG00000125352_RNF113A	0.00153602	3.8063e-06	9.25775e-05	-8.4965e-05	0.0794566
vass_1	7028	ENSG00000160193_WDR4	0.0015423	0.170518	4.27915	-3.93811	0.0794566
vass_1	7028	ENSG00000196476_C20orf96	0.00152421	0.133826	3.12204	-2.85438	0.0794566
vass_1	7028	ENSG00000119812_FAM98A	0.0015655	5.47166e-11	7.61924e-09	-7.50981e-09	0.0799248
vass_1	7028	ENSG00000172059_KLF11	0.00156562	0.000121946	0.00366216	-0.00341826	0.0799248
vass_1	7028	ENSG00000122756_CNTFR	0.00158347	0.606758	25.1387	-23.9252	0.0801425
vass_1	7028	ENSG00000181830_SLC35C1	0.00158415	0.0137384	1.25509	-1.22761	0.0801425
vass_1	7028	ENSG00000196787_HIST1H2AG	0.00159338	0.0397783	0.455936	-0.376379	0.080248
vass_1	7028	ENSG00000011028_MRC2	0.00163527	2.01875	27.8553	-23.8178	0.0816252
vass_1	7028	ENSG00000145365_TIFA	0.00163506	1.003e-05	0.000233093	-0.000213033	0.0816252
vass_1	7028	ENSG00000137502_RAB30	0.00164557	-0.000822166	0.0357656	-0.0374099	0.0817759
vass_1	7028	ENSG00000157150_TIMP4	0.00166531	5.38683e-06	0.00060434	-0.000593567	0.0820314
vass_1	7028	ENSG00000170745_KCNS3	0.00166218	6.66688e-11	1.99441e-09	-1.86108e-09	0.0820314
vass_1	7028	ENSG00000102547_CAB39L	0.00170514	0.034883	1.09887	-1.02911	0.0829342
vass_1	7028	ENSG00000158301_GPRASP2	0.00170197	1.50924e-12	1.45877e-10	-1.42858e-10	0.0829342
vass_1	7028	ENSG00000165716_FAM69B	0.0017058	1.84802e-06	4.17403e-05	-3.80443e-05	0.0829342
vass_1	7028	ENSG00000060642_PIGV	0.00172514	-6.2438e-06	0.000141215	-0.000153702	0.0830765
vass_1	7028	ENSG00000137216_TMEM63B	0.00173852	-0.06216	1.93551	-2.05983	0.0830765
vass_1	7028	ENSG00000164169_PRMT10	0.00173706	0.0054363	0.139028	-0.128156	0.0830765
vass_1	7028	ENSG00000182118_FAM89A	0.00171989	-2.21324e-05	0.000710207	-0.000754471	0.0830765
vass_1	7028	ENSG00000196126_HLA-DRB1	0.00174571	-0.649087	-0.261248	-1.03693	0.0830765
vass_1	7028	ENSG00000123384_LRP1	0.001756	-0.489461	2.48036	-3.45928	0.0832135
vass_1	7028	ENSG00000163482_STK36	0.00176832	-0.275751	0.0550938	-0.606595	0.0834453
vass_1	7028	ENSG00000117289_TXNIP	0.00178054	0.241116	10.427	-9.9448	0.0834936
vass_1	7028	ENSG00000198794_SCAMP5	0.00178421	1.02069	24.9554	-22.914	0.0834936
vass_1	7028	ENSG00000125170_DOK4	0.00183421	-1.32799e-07	4.1058e-06	-4.3714e-06	0.0844264
vass_1	7028	ENSG00000134709_HOOK1	0.00183309	0.249176	16.6762	-16.1779	0.0844264
vass_1	7028	ENSG00000162650_ATXN7L2	0.00181479	-0.467964	-0.085602	-0.850325	0.0844264
vass_1	7028	ENSG00000163935_SFMBT1	0.00183275	0.00125483	0.0313122	-0.0288025	0.0844264
vass_1	7028	ENSG00000186153_WWOX	0.00186146	0.347694	7.38735	-6.69196	0.0853307
vass_1	7028	ENSG00000129596_CDO1	0.00187255	0.0009628	0.0403604	-0.0384348	0.0854901
vass_1	7028	ENSG00000106624_AEBP1	0.00190565	-0.941756	7.42723	-9.31074	0.0856443
vass_1	7028	ENSG00000150977_RILPL2	0.00190643	4.96651e-10	1.29129e-08	-1.19196e-08	0.0856443
vass_1	7028	ENSG00000186010_NDUFA13	0.00188423	-0.0737274	-0.0318299	-0.115625	0.0856443
vass_1	7028	ENSG00000228175_GEMIN8P4	0.00189381	0.0351845	1.27324	-1.20287	0.0856443
vass_1	7028	ENSG00000110274_CEP164	0.00195224	-3.06419e-11	6.25867e-10	-6.87151e-10	0.0873531
vass_1	7028	ENSG00000010256_UQCRC1	0.00196189	-0.0754017	-0.0325238	-0.11828	0.0873714
vass_1	7028	ENSG00000060762_MPC1	0.00196821	2.67082e-06	6.31654e-05	-5.78238e-05	0.0873714
vass_1	7028	ENSG00000187164_KIAA1598	0.00197612	-0.0456128	0.864328	-0.955553	0.0873772
vass_1	7028	ENSG00000118785_SPP1	0.00198702	4.6031e-06	0.000167381	-0.000158175	0.0875145
vass_1	7028	ENSG00000165458_INPPL1	0.00202273	0.00517215	0.145373	-0.135029	0.0887392
vass_1	7028	ENSG00000130856_ZNF236	0.00206002	0.000951376	0.162319	-0.160416	0.0887828
vass_1	7028	ENSG00000137573_SULF1	0.00205883	0.60939	16.4072	-15.1884	0.0887828
vass_1	7028	ENSG00000153208_MERTK	0.00206674	-0.515343	-0.200608	-0.830079	0.0887828
vass_1	7028	ENSG00000161326_DUSP14	0.0020612	4.08333e-06	0.000261835	-0.000253668	0.0887828
vass_1	7028	ENSG00000169372_CRADD	0.00205238	9.59803e-06	0.00022496	-0.000205764	0.0887828
vass_1	7028	ENSG00000183963_SMTN	0.00207906	-0.312072	14.507	-15.1311	0.0887828
vass_1	7028	ENSG00000188042_ARL4C	0.00207312	-0.635515	2.44036	-3.71139	0.0887828
vass_1	7028	ENSG00000131773_KHDRBS3	0.00213467	2.47846e-05	0.000765384	-0.000715815	0.0905559
vass_1	7028	ENSG00000134291_TMEM106C	0.0021367	0.000109296	0.00294462	-0.00272603	0.0905559
vass_1	7028	ENSG00000130956_HABP4	0.00219663	-0.090549	0.316297	-0.497395	0.0920536
vass_1	7028	ENSG00000133943_C14orf159	0.00219013	-4.20746e-07	1.08447e-05	-1.16862e-05	0.0920536
vass_1	7028	ENSG00000135365_PHF21A	0.00218539	3.50125e-08	3.64265e-05	-3.63564e-05	0.0920536
vass_1	7028	ENSG00000100889_PCK2	0.00221767	-7.40521e-09	3.59572e-07	-3.74383e-07	0.0925897
vass_1	7028	ENSG00000113575_PPP2CA	0.00240008	-0.110911	-0.047944	-0.173877	0.0976756
vass_1	7028	ENSG00000145908_ZNF300	0.00238587	-9.34675e-10	4.82842e-08	-5.01535e-08	0.0976756
vass_1	7028	ENSG00000165349_SLC7A3	0.00238181	-0.319235	-0.125714	-0.512755	0.0976756
vass_1	7028	ENSG00000171103_TRMT61B	0.00238714	-0.00017785	0.00444165	-0.00479735	0.0976756
vass_1	7028	ENSG00000183354_KIAA2026	0.00238827	-0.00189015	0.0448004	-0.0485807	0.0976756
vass_1	7028	ENSG00000198162_MAN1A2	0.00240889	0.225977	7.88892	-7.43697	0.0976756
vass_1	7028	ENSG00000198169_ZNF251	0.00237198	-0.000444888	0.0414153	-0.0423051	0.0976756
vass_1	7028	ENSG00000249992_TMEM158	0.00240906	0.972019	23.6455	-21.7015	0.0976756
vass_1	7028	ENSG00000074527_NTN4	0.00246013	-0.378335	3.28976	-4.04643	0.0983363
vass_1	7028	ENSG00000103490_PYCARD	0.00243551	-0.350744	1.5159	-2.21738	0.0983363
vass_1	7028	ENSG00000167778_SPRYD3	0.00246885	1.07502e-06	3.48901e-05	-3.274e-05	0.0983363
vass_1	7028	ENSG00000205808_PPAPDC2	0.00245708	-0.24686	3.22634	-3.72006	0.0983363
vass_1	7028	ENSG00000263535_AK4P1	0.00246913	0.367058	0.998988	-0.264871	0.0983363
vass_1	7028	ENSG00000049883_PTCD2	0.00252645	1.89993	23.9731	-20.1732	0.099161
vass_1	7028	ENSG00000101417_PXMP4	0.00254064	1.88455e-07	5.34627e-06	-4.96936e-06	0.099161
vass_1	7028	ENSG00000112874_NUDT12	0.00255644	6.73188e-05	0.00154761	-0.00141297	0.099161
vass_1	7028	ENSG00000138101_DTNB	0.00254952	0.21218	11.2101	-10.7857	0.099161
vass_1	7028	ENSG00000141560_FN3KRP	0.00252742	1.90228e-08	5.7382e-07	-5.35775e-07	0.099161
vass_1	7028	ENSG00000156345_CDK20	0.00255272	-0.917766	1.67922	-3.51475	0.099161
vass_1	7028	ENSG00000184178_SCFD2	0.00255512	1.01292e-05	0.000327796	-0.000307538	0.099161
vass_1	7028	ENSG00000253958_CLDN23	0.00256048	-8.10203e-10	5.62575e-08	-5.78779e-08	0.099161
vass_1	7028	ENSG00000084112_SSH1	0.00259066	-2.00067e-06	0.000100504	-0.000104505	0.0999852
wuye_2	12882	ENSG00000160408_ST6GALNAC6	4.11995e-06	0.183278	1.02475	-0.658195	0.0462712
yelp_3	1888	ENSG00000144120_TMEM177	1.13962e-10	-0.0084905	0.0991466	-0.116128	1.27991e-06
yelp_3	1888	ENSG00000166199_ALKBH3	2.55796e-09	8.25352e-08	2.09868e-06	-1.93361e-06	1.43642e-05
yelp_3	1888	ENSG00000163520_FBLN2	5.36764e-08	-7.27089e-11	8.28525e-10	-9.73943e-10	0.000200947
yelp_3	1888	ENSG00000101928_MOSPD1	3.95558e-07	-2.3243e-06	3.5725e-05	-4.03735e-05	0.00111063
yelp_3	1888	ENSG00000115946_PNO1	1.0535e-06	-2.93541e-10	7.61187e-09	-8.19895e-09	0.00236638
yelp_3	1888	ENSG00000197961_ZNF121	1.84605e-06	-0.338615	1.04422	-1.72145	0.0034555
yelp_3	1888	ENSG00000013016_EHD3	2.88726e-06	-2.88256e-13	3.03731e-12	-3.61382e-12	0.00405336
yelp_3	1888	ENSG00000149798_CDC42EP2	2.65717e-06	-1.08248e-05	0.000161242	-0.000182891	0.00405336
yelp_3	1888	ENSG00000114529_C3orf52	3.86357e-06	-6.71221e-06	6.72904e-05	-8.07148e-05	0.00482131
yelp_3	1888	ENSG00000094841_UPRT	4.80005e-06	-0.0919576	2.75078	-2.9347	0.00490085
yelp_3	1888	ENSG00000131269_ABCB7	4.43299e-06	-0.543127	-0.128462	-0.957792	0.00490085
yelp_3	1888	ENSG00000105676_ARMC6	6.64753e-06	-5.59988e-11	4.8424e-09	-4.95439e-09	0.00622153
yelp_3	1888	ENSG00000160973_FOXH1	7.46586e-06	1.55875e-12	5.93301e-10	-5.90183e-10	0.00644993
yelp_3	1888	ENSG00000120149_MSX2	8.92025e-06	-0.00021854	0.00241591	-0.00285299	0.00715596
yelp_3	1888	ENSG00000019549_SNAI2	9.77648e-06	2.50019e-08	5.71108e-07	-5.21104e-07	0.00722479
yelp_3	1888	ENSG00000128513_POT1	1.02926e-05	-2.56002e-05	0.000910323	-0.000961524	0.00722479
yelp_3	1888	ENSG00000115241_PPM1G	1.17461e-05	1.08327e-14	9.23524e-13	-9.01859e-13	0.00775776
yelp_3	1888	ENSG00000129282_MRM1	1.24334e-05	6.77762e-06	0.000144934	-0.000131379	0.00775776
yelp_3	1888	ENSG00000160408_ST6GALNAC6	1.43061e-05	-1.13871	-0.658714	-1.6187	0.00845638
yelp_3	1888	ENSG00000107581_EIF3A	1.5454e-05	-0.284887	-0.166743	-0.40303	0.00867818
yelp_3	1888	ENSG00000155099_TMEM55A	1.7596e-05	9.02916e-07	1.97734e-05	-1.79676e-05	0.00898277
yelp_3	1888	ENSG00000165169_DYNLT3	1.71322e-05	0.000594597	0.00827648	-0.00708729	0.00898277
yelp_3	1888	ENSG00000065833_ME1	2.04839e-05	-2.05977e-10	2.32411e-09	-2.73607e-09	0.0100024
yelp_3	1888	ENSG00000196151_WDSUB1	3.42942e-05	-2.25162e-05	0.000219283	-0.000264315	0.0160483
yelp_3	1888	ENSG00000165704_HPRT1	3.59453e-05	-0.254027	0.871293	-1.37935	0.0161481
yelp_3	1888	ENSG00000179918_SEPHS2	3.9774e-05	0.000905703	0.0309318	-0.0291204	0.0171808
yelp_3	1888	ENSG00000139971_C14orf37	4.92959e-05	-0.497114	-0.233894	-0.760335	0.0205053
yelp_3	1888	ENSG00000119408_NEK6	5.45297e-05	8.39588e-08	3.46375e-05	-3.44696e-05	0.0214328
yelp_3	1888	ENSG00000174307_PHLDA3	5.53424e-05	-9.68454e-11	1.73052e-09	-1.92421e-09	0.0214328
yelp_3	1888	ENSG00000113522_RAD50	6.77411e-05	-0.393922	0.209173	-0.997016	0.0240722
yelp_3	1888	ENSG00000165915_SLC39A13	6.85879e-05	-0.230829	1.69385	-2.15551	0.0240722
yelp_3	1888	ENSG00000176273_SLC35G1	6.43257e-05	-4.06674e-05	0.000389068	-0.000470403	0.0240722
yelp_3	1888	ENSG00000101079_NDRG3	8.92903e-05	-0.529536	0.00426898	-1.06334	0.0303885
yelp_3	1888	ENSG00000071243_ING3	9.40317e-05	-0.0533576	0.728304	-0.835019	0.0310609
yelp_3	1888	ENSG00000111737_RAB35	0.000101755	-4.67032e-06	4.5457e-05	-5.47977e-05	0.0326518
yelp_3	1888	ENSG00000100601_ALKBH1	0.00010916	0.000561056	0.00700245	-0.00588034	0.0328967
yelp_3	1888	ENSG00000116774_OLFML3	0.000111306	0.00186715	2.54651	-2.54278	0.0328967
yelp_3	1888	ENSG00000127452_FBXL12	0.000108829	2.6559e-06	4.66175e-05	-4.13057e-05	0.0328967
yelp_3	1888	ENSG00000204859_ZBTB48	0.000117517	1.54536e-07	1.87453e-06	-1.56545e-06	0.0338419
yelp_3	1888	ENSG00000181392_SYNE4	0.000124596	0.00126736	0.0414471	-0.0389124	0.0349836
yelp_3	1888	ENSG00000123983_ACSL3	0.000135387	2.75556e-05	0.001039	-0.000983886	0.0370863
yelp_3	1888	ENSG00000109920_FNBP4	0.000151319	-0.853395	2.96458	-4.67137	0.0398935
yelp_3	1888	ENSG00000114738_MAPKAPK3	0.00015274	-4.62829e-11	2.72505e-09	-2.81762e-09	0.0398935
yelp_3	1888	ENSG00000087157_PGS1	0.000177022	-6.28476e-07	1.40879e-05	-1.53448e-05	0.0411899
yelp_3	1888	ENSG00000105926_MPP6	0.000178857	-0.559023	1.60471	-2.72276	0.0411899
yelp_3	1888	ENSG00000108479_GALK1	0.000172165	0.751196	6.14679	-4.6444	0.0411899
yelp_3	1888	ENSG00000165006_UBAP1	0.000179708	-0.000102661	0.00138006	-0.00158538	0.0411899
yelp_3	1888	ENSG00000184378_ACTRT3	0.000177285	-0.767345	-0.400173	-1.13452	0.0411899
yelp_3	1888	ENSG00000263535_AK4P1	0.000163212	8.39752e-09	2.05491e-07	-1.88696e-07	0.0411899
yelp_3	1888	ENSG00000083750_RRAGB	0.000192892	-0.00506199	0.051257	-0.061381	0.0432585
yelp_3	1888	ENSG00000185252_ZNF74	0.000196437	-0.000379242	0.00663393	-0.00739241	0.0432585
yelp_3	1888	ENSG00000035687_ADSS	0.000210382	0.000593193	0.0139734	-0.012787	0.044638
yelp_3	1888	ENSG00000102195_GPR50	0.00021065	-1.64576	10.6807	-13.9722	0.044638
yelp_3	1888	ENSG00000078319_PMS2P1	0.000249161	1.34456	4.40707	-1.71796	0.0490934
yelp_3	1888	ENSG00000143753_DEGS1	0.000236738	-0.00086215	0.0891346	-0.0908589	0.0490934
yelp_3	1888	ENSG00000144895_EIF2A	0.000247744	1.15556e-10	3.50816e-09	-3.27705e-09	0.0490934
yelp_3	1888	ENSG00000171298_GAA	0.00024903	-0.000431641	0.00449077	-0.00535405	0.0490934
yelp_3	1888	ENSG00000114978_MOB1A	0.000260983	-9.08882e-05	0.00548208	-0.00566385	0.0499409
yelp_3	1888	ENSG00000159714_ZDHHC1	0.000262558	-0.969868	-0.301982	-1.63775	0.0499409
yelp_3	1888	ENSG00000204525_HLA-C	0.000266802	0.297374	0.647692	-0.0529442	0.0499409
yelp_3	1888	ENSG00000157992_KRTCAP3	0.000303627	-0.151149	1.50644	-1.80873	0.0559023
yelp_3	1888	ENSG00000138650_PCDH10	0.000316939	-0.589577	-0.297605	-0.881548	0.0566658
yelp_3	1888	ENSG00000166123_GPT2	0.000317865	-1.37388e-06	1.91886e-05	-2.19364e-05	0.0566658
yelp_3	1888	ENSG00000070061_IKBKAP	0.000330831	-1.43655e-12	3.20827e-11	-3.49558e-11	0.0576144
yelp_3	1888	ENSG00000075975_MKRN2	0.000333446	-1.47796e-10	3.91222e-08	-3.94178e-08	0.0576144
yelp_3	1888	ENSG00000108433_GOSR2	0.000339361	0.00485886	0.168273	-0.158556	0.0577479
yelp_3	1888	ENSG00000118900_UBN1	0.000388922	-2.76138e-07	4.69315e-05	-4.74838e-05	0.064235
yelp_3	1888	ENSG00000134014_ELP3	0.000387085	-0.00126814	0.146849	-0.149386	0.064235
yelp_3	1888	ENSG00000089737_DDX24	0.000408305	-7.96999e-05	0.00375638	-0.00391578	0.0660014
yelp_3	1888	ENSG00000131016_AKAP12	0.00041137	-4.79945e-05	0.000778747	-0.000874735	0.0660014
yelp_3	1888	ENSG00000164244_PRRC1	0.000432499	-4.49867e-11	1.00127e-09	-1.09124e-09	0.0676742
yelp_3	1888	ENSG00000196678_ERI2	0.000433848	-0.836485	-0.0179464	-1.65502	0.0676742
yelp_3	1888	ENSG00000122507_BBS9	0.00044805	0.00494196	0.448918	-0.439034	0.0680007
yelp_3	1888	ENSG00000128016_ZFP36	0.000462363	5.83081e-05	0.000936026	-0.000819409	0.0692374
yelp_3	1888	ENSG00000102879_CORO1A	0.000476651	0.000142194	0.00219764	-0.00191325	0.0704378
yelp_3	1888	ENSG00000184281_TSSC4	0.000507472	6.57381e-09	1.07643e-07	-9.44954e-08	0.0740184
yelp_3	1888	ENSG00000159423_ALDH4A1	0.000528593	-0.448754	-0.176237	-0.721272	0.0755564
yelp_3	1888	ENSG00000163528_CHCHD4	0.000538199	1.29924e-07	1.98509e-06	-1.72525e-06	0.0755564
yelp_3	1888	ENSG00000205250_E2F4	0.000532825	-9.50162e-05	0.00113268	-0.00132272	0.0755564
yelp_3	1888	ENSG00000105618_PRPF31	0.000567299	2.79248e-10	6.74816e-07	-6.74258e-07	0.0786584
yelp_3	1888	ENSG00000113460_BRIX1	0.000607842	-1.5362e-05	0.000763299	-0.000794023	0.080144
yelp_3	1888	ENSG00000131013_PPIL4	0.000613692	-0.480125	6.91507	-7.87532	0.080144
yelp_3	1888	ENSG00000152689_RASGRP3	0.000590551	0.0835849	2.66376	-2.49659	0.080144
yelp_3	1888	ENSG00000166974_MAPRE2	0.000606511	-1.47699e-06	3.34998e-05	-3.64538e-05	0.080144
yelp_3	1888	ENSG00000173848_NET1	0.000597791	-3.14992e-11	7.89151e-10	-8.52149e-10	0.080144
yelp_3	1888	ENSG00000137070_IL11RA	0.000629572	0.00293255	0.0730172	-0.0671521	0.0812727
yelp_3	1888	ENSG00000141994_DUS3L	0.000651177	-1.46046e-10	2.21643e-09	-2.50852e-09	0.0821727
yelp_3	1888	ENSG00000166704_ZNF606	0.000647307	0.0319546	0.36634	-0.30243	0.0821727
yelp_3	1888	ENSG00000111802_TDP2	0.000669599	-9.43777e-06	0.000508864	-0.00052774	0.0830188
yelp_3	1888	ENSG00000134802_SLC43A3	0.000683199	-0.00725828	0.159448	-0.173965	0.0830188
yelp_3	1888	ENSG00000151376_ME3	0.000684614	-0.939212	-0.413531	-1.46489	0.0830188
yelp_3	1888	ENSG00000153989_NUS1	0.00068745	-1.69841e-06	1.75145e-05	-2.09113e-05	0.0830188
yelp_3	1888	ENSG00000103343_ZNF174	0.00073463	0.105007	1.15135	-0.941334	0.0877381
yelp_3	1888	ENSG00000143499_SMYD2	0.000747391	1.3738e-05	0.00195592	-0.00192844	0.0877381
yelp_3	1888	ENSG00000164649_CDCA7L	0.000749965	0.0608827	1.12815	-1.00638	0.0877381
yelp_3	1888	ENSG00000122547_EEPD1	0.000776786	0.00118023	0.0249349	-0.0225745	0.0890213
yelp_3	1888	ENSG00000174574_AKIRIN1	0.000770778	-0.166617	-0.080419	-0.252815	0.0890213
yelp_3	1888	ENSG00000111845_PAK1IP1	0.000800486	-2.07227e-09	4.89527e-08	-5.30973e-08	0.0899025
yelp_3	1888	ENSG00000156298_TSPAN7	0.000794387	-0.157526	1.30472	-1.61978	0.0899025
yelp_3	1888	ENSG00000101665_SMAD7	0.000815452	NA	NA	NA	0.0906767
yelp_3	1888	ENSG00000130707_ASS1	0.000864116	-7.90401e-09	1.00028e-07	-1.15836e-07	0.0942222
yelp_3	1888	ENSG00000148985_PGAP2	0.000856851	3.16798e-15	6.64463e-14	-6.01103e-14	0.0942222
yelp_3	1888	ENSG00000131979_GCH1	0.000910474	-0.0078934	0.0792072	-0.094994	0.0968241
yelp_3	1888	ENSG00000138795_LEF1	0.000913841	-0.0853588	2.18027	-2.35098	0.0968241
yelp_3	1888	ENSG00000148908_RGS10	0.00090243	-1.54195e-07	1.67794e-06	-1.98633e-06	0.0968241
yelp_3	1888	ENSG00000116096_SPR	0.000931417	-3.24301e-07	3.35121e-06	-3.99981e-06	0.0977639
yelp_3	1888	ENSG00000171720_HDAC3	0.000945205	-0.211382	-0.0981806	-0.324584	0.0982926
yelp_3	3850	ENSG00000131788_PIAS3	1.11053e-05	2.42308e-06	0.000175645	-0.000170799	0.0929285
yelp_3	3850	ENSG00000176476_CCDC101	1.65486e-05	0.369839	4.1605	-3.42082	0.0929285
yelp_3	8547	ENSG00000161249_DMKN	3.48696e-07	-0.211027	-0.135739	-0.286315	0.0039162
yelp_3	11719	ENSG00000204525_HLA-C	4.39854e-10	0.814951	1.10226	0.527645	4.94e-06
yelp_3	11719	ENSG00000166199_ALKBH3	3.57842e-07	1.2749e-06	1.64074e-05	-1.38575e-05	0.00200946
yelp_3	11719	ENSG00000165915_SLC39A13	3.07818e-06	0.041592	3.72792	-3.64473	0.0115237
yelp_3	11719	ENSG00000100196_KDELR3	8.64943e-06	-6.99802e-07	6.96431e-06	-8.36391e-06	0.0161903
yelp_3	11719	ENSG00000131269_ABCB7	6.30905e-06	-0.549578	-0.237758	-0.861399	0.0161903
yelp_3	11719	ENSG00000167105_TMEM92	8.01633e-06	-0.544416	-0.283699	-0.805134	0.0161903
yelp_3	11719	ENSG00000165271_NOL6	1.09856e-05	1.13843e-06	5.67822e-05	-5.45053e-05	0.0176257
yelp_3	11719	ENSG00000114529_C3orf52	1.48021e-05	2.72148e-07	2.92443e-05	-2.87e-05	0.0184714
yelp_3	11719	ENSG00000177542_SLC25A22	1.37231e-05	-6.07447e-08	9.69634e-07	-1.09112e-06	0.0184714
yelp_3	11719	ENSG00000091127_PUS7	2.1822e-05	-6.09708e-06	0.0020902	-0.00210239	0.0222803
yelp_3	11719	ENSG00000148908_RGS10	2.07804e-05	-3.2209e-07	1.49099e-05	-1.5554e-05	0.0222803
yelp_3	11719	ENSG00000167600_CYP2S1	2.78609e-05	-4.80267e-06	5.69147e-05	-6.652e-05	0.0260755
yelp_3	11719	ENSG00000070950_RAD18	3.82753e-05	-0.0138753	0.166954	-0.194705	0.0330669
yelp_3	11719	ENSG00000149798_CDC42EP2	4.51199e-05	-6.74222e-06	0.000151271	-0.000164756	0.0361958
yelp_3	11719	ENSG00000163453_IGFBP7	4.90317e-05	0.736318	2.73828	-1.26564	0.0367117
yelp_3	11719	ENSG00000039560_RAI14	8.46164e-05	-6.31443e-14	1.52794e-11	-1.54057e-11	0.0593955
yelp_3	11719	ENSG00000101447_FAM83D	0.000103663	0.00213879	0.0338902	-0.0296127	0.0684849
yelp_3	11719	ENSG00000055147_FAM114A2	0.000139442	-2.24528e-08	3.5494e-07	-3.99846e-07	0.0795017
yelp_3	11719	ENSG00000087157_PGS1	0.000207441	-1.0174e-06	4.34886e-05	-4.55234e-05	0.0795017
yelp_3	11719	ENSG00000100359_SGSM3	0.000194421	3.36312e-06	0.000206163	-0.000199436	0.0795017
yelp_3	11719	ENSG00000101811_CSTF2	0.000207203	1.68628e-08	4.07447e-07	-3.73721e-07	0.0795017
yelp_3	11719	ENSG00000103024_NME3	0.000224977	-0.408133	3.16764	-3.9839	0.0795017
yelp_3	11719	ENSG00000105696_TMEM59L	0.000187645	-2.55522	0.410932	-5.52137	0.0795017
yelp_3	11719	ENSG00000114738_MAPKAPK3	0.000153104	-2.80074e-10	4.12958e-09	-4.68973e-09	0.0795017
yelp_3	11719	ENSG00000119328_FAM206A	0.000161194	6.72539e-08	2.23713e-06	-2.10262e-06	0.0795017
yelp_3	11719	ENSG00000132321_IQCA1	0.000194566	0.000115332	0.00193985	-0.00170918	0.0795017
yelp_3	11719	ENSG00000153485_TMEM251	0.000164986	-3.05851e-09	3.45675e-08	-4.06845e-08	0.0795017
yelp_3	11719	ENSG00000153989_NUS1	0.000226447	5.14187e-07	4.10873e-05	-4.00589e-05	0.0795017
yelp_3	11719	ENSG00000162851_TFB2M	0.00019557	1.65004e-08	3.54363e-07	-3.21363e-07	0.0795017
yelp_3	11719	ENSG00000164841_TMEM74	0.000161727	-0.00148661	0.0201356	-0.0231088	0.0795017
yelp_3	11719	ENSG00000168096_ANKS3	0.000226521	0.313473	4.17813	-3.55118	0.0795017
yelp_3	11719	ENSG00000226479_TMEM185B	0.000210398	6.29162e-05	0.000752298	-0.000626466	0.0795017
yelp_3	11719	ENSG00000248874_C5orf17	0.000243622	-0.0108807	0.213873	-0.235634	0.0829127
yelp_3	11719	ENSG00000114626_ABTB1	0.000255464	-1.19427	-0.608056	-1.78049	0.0843857
yelp_3	11719	ENSG00000136193_SCRN1	0.000295595	0.000325823	0.00507926	-0.00442761	0.0922176
yelp_3	11719	ENSG00000203965_EFCAB7	0.000288927	-0.247294	1.96153	-2.45612	0.0922176
yoch_6	920	ENSG00000152082_MZT2B	1.11292e-06	8.0247e-25	3.18612e-22	-3.17008e-22	0.0124992

## Sheet: Supplementary Data 5
GO biological process complete	Homo sapiens - REFLIST (20851)	upload_1 (987)	upload_1 (expected)	upload_1 (over/under)	upload_1 (fold Enrichment)	upload_1 (raw P-value)	upload_1 (FDR)
gluconeogenesis (GO:0006094)	46	10	2.18	+	4.59	0.000182	0.0368
hexose biosynthetic process (GO:0019319)	49	10	2.32	+	4.31	0.000284	0.0499
pyruvate metabolic process (GO:0006090)	71	13	3.36	+	3.87	9.65e-05	0.0223
mitochondrial ATP synthesis coupled electron transport (GO:0042775)	88	16	4.17	+	3.84	1.7e-05	0.00576
ATP synthesis coupled electron transport (GO:0042773)	89	16	4.21	+	3.8	1.92e-05	0.00638
aerobic respiration (GO:0009060)	78	14	3.69	+	3.79	6.36e-05	0.0164
telomere maintenance (GO:0000723)	97	17	4.59	+	3.7	1.43e-05	0.00494
telomere organization (GO:0032200)	100	17	4.73	+	3.59	2.02e-05	0.00658
cytoskeleton-dependent cytokinesis (GO:0061640)	98	16	4.64	+	3.45	5.4e-05	0.0151
respiratory electron transport chain (GO:0022904)	108	17	5.11	+	3.33	4.81e-05	0.014
oxidative phosphorylation (GO:0006119)	119	18	5.63	+	3.2	4.65e-05	0.0137
cellular respiration (GO:0045333)	158	23	7.48	+	3.08	7.64e-06	0.00297
ribonucleoprotein complex localization (GO:0071166)	128	18	6.06	+	2.97	0.000108	0.0235
ribonucleoprotein complex export from nucleus (GO:0071426)	127	17	6.01	+	2.83	0.00028	0.0496
ATP metabolic process (GO:0046034)	207	25	9.8	+	2.55	7.5e-05	0.0184
energy derivation by oxidation of organic compounds (GO:0015980)	228	26	10.79	+	2.41	9.96e-05	0.0224
RNA splicing (GO:0008380)	400	39	18.93	+	2.06	6.14e-05	0.0163
generation of precursor metabolites and energy (GO:0006091)	411	39	19.46	+	2	0.00012	0.0253
DNA repair (GO:0006281)	517	46	24.47	+	1.88	0.000118	0.0256
organophosphate biosynthetic process (GO:0090407)	538	46	25.47	+	1.81	0.00025	0.0464
carbohydrate derivative biosynthetic process (GO:1901137)	611	51	28.92	+	1.76	0.000195	0.0389
cellular response to DNA damage stimulus (GO:0006974)	784	64	37.11	+	1.72	6.43e-05	0.0163
RNA processing (GO:0006396)	911	73	43.12	+	1.69	3.86e-05	0.0116
symbiotic process (GO:0044403)	883	70	41.8	+	1.67	6.08e-05	0.0165
phosphorylation (GO:0016310)	1306	102	61.82	+	1.65	2.13e-06	0.001
cellular response to stress (GO:0033554)	1769	133	83.74	+	1.59	3.22e-07	0.000245
protein-containing complex assembly (GO:0065003)	1279	94	60.54	+	1.55	5.25e-05	0.015
phosphate-containing compound metabolic process (GO:0006796)	2150	157	101.77	+	1.54	1.34e-07	0.000143
positive regulation of cellular component organization (GO:0051130)	1220	88	57.75	+	1.52	0.000195	0.0384
phosphorus metabolic process (GO:0006793)	2177	157	103.05	+	1.52	2.78e-07	0.000246
cellular component assembly (GO:0022607)	2331	161	110.34	+	1.46	2.26e-06	0.00103
cellular component biogenesis (GO:0044085)	2590	178	122.6	+	1.45	8.83e-07	0.000504
heterocycle metabolic process (GO:0046483)	3001	206	142.05	+	1.45	8.34e-08	0.000102
nucleic acid metabolic process (GO:0090304)	2303	157	109.01	+	1.44	6.85e-06	0.00273
RNA metabolic process (GO:0016070)	1702	115	80.57	+	1.43	0.000243	0.0456
nucleobase-containing compound metabolic process (GO:0006139)	2814	187	133.2	+	1.4	3.3e-06	0.00138
cellular aromatic compound metabolic process (GO:0006725)	3048	202	144.28	+	1.4	1.42e-06	0.000733
organic cyclic compound metabolic process (GO:1901360)	3282	216	155.36	+	1.39	7.65e-07	0.000452
negative regulation of nitrogen compound metabolic process (GO:0051172)	2413	155	114.22	+	1.36	0.000145	0.03
establishment of localization in cell (GO:0051649)	2387	153	112.99	+	1.35	0.0002	0.039
cellular nitrogen compound metabolic process (GO:0034641)	3464	222	163.97	+	1.35	3.13e-06	0.00139
organelle organization (GO:0006996)	3481	223	164.78	+	1.35	3.23e-06	0.00139
regulation of cellular component organization (GO:0051128)	2428	155	114.93	+	1.35	0.000223	0.0424
negative regulation of macromolecule metabolic process (GO:0010605)	2712	173	128.37	+	1.35	7.72e-05	0.0187
organic substance biosynthetic process (GO:1901576)	2892	180	136.9	+	1.31	0.000208	0.04
cellular metabolic process (GO:0044237)	7742	480	366.47	+	1.31	6.62e-13	1.06e-08
regulation of gene expression (GO:0010468)	4494	278	212.73	+	1.31	1.76e-06	0.000852
macromolecule modification (GO:0043412)	3363	208	159.19	+	1.31	7.14e-05	0.0178
regulation of cellular macromolecule biosynthetic process (GO:2000112)	3929	243	185.98	+	1.31	1.3e-05	0.00471
regulation of nucleobase-containing compound metabolic process (GO:0019219)	4065	251	192.42	+	1.3	9.53e-06	0.00354
cellular localization (GO:0051641)	2999	185	141.96	+	1.3	0.000258	0.0474
regulation of RNA metabolic process (GO:0051252)	3807	234	180.21	+	1.3	3.16e-05	0.00971
regulation of macromolecule biosynthetic process (GO:0010556)	4069	250	192.61	+	1.3	1.4e-05	0.00497
regulation of transcription, DNA-templated (GO:0006355)	3469	213	164.21	+	1.3	8.74e-05	0.0208
regulation of nucleic acid-templated transcription (GO:1903506)	3536	216	167.38	+	1.29	9.91e-05	0.0226
regulation of RNA biosynthetic process (GO:2001141)	3541	216	167.62	+	1.29	0.000119	0.0253
cellular component organization or biogenesis (GO:0071840)	5754	350	272.37	+	1.29	1.61e-07	0.00016
cellular component organization (GO:0016043)	5536	336	262.05	+	1.28	3.81e-07	0.000264
negative regulation of cellular process (GO:0048523)	4888	295	231.38	+	1.27	5.99e-06	0.00245
regulation of cellular biosynthetic process (GO:0031326)	4217	253	199.62	+	1.27	6.24e-05	0.0163
regulation of biosynthetic process (GO:0009889)	4297	257	203.4	+	1.26	5.98e-05	0.0165
regulation of nitrogen compound metabolic process (GO:0051171)	5891	352	278.86	+	1.26	8.96e-07	0.000493
positive regulation of metabolic process (GO:0009893)	3716	222	175.9	+	1.26	0.000266	0.0477
metabolic process (GO:0008152)	8492	507	401.98	+	1.26	4.94e-11	3.94e-07
primary metabolic process (GO:0044238)	7537	449	356.77	+	1.26	4.46e-09	1.02e-05
regulation of primary metabolic process (GO:0080090)	6077	362	287.66	+	1.26	6.55e-07	0.000402
regulation of macromolecule metabolic process (GO:0060255)	6215	369	294.19	+	1.25	6.43e-07	0.00041
cellular macromolecule metabolic process (GO:0044260)	5146	304	243.59	+	1.25	2.06e-05	0.00659
nitrogen compound metabolic process (GO:0006807)	7072	417	334.76	+	1.25	1.18e-07	0.000135
regulation of metabolic process (GO:0019222)	6772	399	320.56	+	1.24	3.25e-07	0.000236
regulation of cellular metabolic process (GO:0031323)	6284	370	297.46	+	1.24	1.44e-06	0.000716
organic substance metabolic process (GO:0071704)	7917	466	374.76	+	1.24	7.79e-09	1.38e-05
macromolecule metabolic process (GO:0043170)	6248	363	295.75	+	1.23	7.69e-06	0.00292
negative regulation of biological process (GO:0048519)	5541	319	262.29	+	1.22	9.56e-05	0.0224
positive regulation of cellular process (GO:0048522)	5725	326	271	+	1.2	0.000175	0.0358
cellular process (GO:0009987)	15458	790	731.72	+	1.08	2.4e-05	0.00751
biological_process (GO:0008150)	17810	898	843.05	+	1.07	2.93e-07	0.000234
system process (GO:0003008)	1989	50	94.15	-	0.53	5.43e-07	0.000361
nervous system process (GO:0050877)	1403	27	66.41	-	0.41	5.18e-08	6.89e-05
adaptive immune response (GO:0002250)	613	11	29.02	-	0.38	0.000263	0.0478
G protein-coupled receptor signaling pathway (GO:0007186)	1323	23	62.63	-	0.37	1.35e-08	2.16e-05
sensory perception (GO:0007600)	978	15	46.29	-	0.32	1.78e-07	0.000167
detection of stimulus (GO:0051606)	704	9	33.32	-	0.27	1.37e-06	0.000731
epidermal cell differentiation (GO:0009913)	317	2	15.01	-	0.13	0.000102	0.0226
sensory perception of chemical stimulus (GO:0007606)	540	2	25.56	-	0.08	6.46e-09	1.29e-05
sensory perception of smell (GO:0007608)	468	1	22.15	-	0.05	1.37e-08	2e-05
detection of chemical stimulus (GO:0009593)	519	1	24.57	-	0.04	1.33e-09	4.25e-06
detection of stimulus involved in sensory perception (GO:0050906)	546	1	25.85	-	0.04	4.2e-10	1.68e-06
detection of chemical stimulus involved in sensory perception of smell (GO:0050911)	439	0	20.78	-	< 0.01	1.92e-09	5.11e-06
detection of chemical stimulus involved in sensory perception (GO:0050907)	483	0	22.86	-	< 0.01	2.61e-10	1.39e-06
