# Supplementary material for: Cell reprogramming shapes the mitochondrial DNA landscape
Source: Nat Commun. 2021 Sep 2;12:5241. doi: 10.1038/s41467-021-25482-x (PMC8413449; doi:10.1038/s41467-021-25482-x)
Supplement: Supplementary file 6 — Source Data [file 41467_2021_25482_MOESM6_ESM.xlsx]

## Sheet: Fig. 2a
cell_index	cell_type	#heteroplasmy
cell_1	fibro	6
cell_2	ips	3
cell_3	fibro	0
cell_4	ips	2
cell_5	ips	1
cell_6	ips	2
cell_7	ips	2
cell_8	fibro	4
cell_9	ips	3
cell_10	fibro	12
cell_11	ips	5
cell_12	ips	3
cell_13	fibro	5
cell_14	ips	3
cell_15	fibro	6
cell_16	ips	1
cell_17	fibro	2
cell_18	ips	2
cell_19	fibro	8
cell_20	ips	5
cell_21	ips	3
cell_22	fibro	11
cell_23	ips	0
cell_24	ips	1
cell_25	fibro	6
cell_26	ips	5
cell_27	ips	2
cell_28	fibro	11
cell_29	ips	1
cell_30	ips	3
cell_31	fibro	3
cell_32	ips	3
cell_33	ips	1
cell_34	fibro	11
cell_35	ips	2
cell_36	fibro	7
cell_37	ips	3
cell_38	ips	2
cell_39	fibro	10
cell_40	ips	3
cell_41	fibro	3
cell_42	ips	1
cell_43	ips	2
cell_44	fibro	4
cell_45	ips	2
cell_46	ips	3
cell_47	fibro	1
cell_48	ips	2
cell_49	fibro	13
cell_50	ips	2
cell_51	ips	0
cell_52	fibro	6
cell_53	ips	1
cell_54	ips	1
cell_55	ips	4
cell_56	fibro	13
cell_57	ips	4
cell_58	fibro	8
cell_59	ips	2
cell_60	fibro	10
cell_61	ips	6
cell_62	ips	6
cell_63	fibro	17
cell_64	ips	13
cell_65	ips	4
cell_66	fibro	4
cell_67	ips	1
cell_68	ips	0
cell_69	fibro	17
cell_70	ips	2
cell_71	ips	1
cell_72	fibro	7
cell_73	ips	2
cell_74	fibro	12
cell_75	ips	4
cell_76	ips	2
cell_77	fibro	13
cell_78	ips	4
cell_79	ips	3
cell_80	fibro	5
cell_81	ips	2
cell_82	ips	1
cell_83	fibro	9
cell_84	ips	0
cell_85	fibro	16
cell_86	ips	2
cell_87	ips	1
cell_88	fibro	16
cell_89	ips	1
cell_90	fibro	5
cell_91	ips	6
cell_92	ips	1
cell_93	fibro	2
cell_94	fibro	3
cell_95	ips	8
cell_96	ips	4
cell_97	fibro	10
cell_98	ips	6
cell_99	fibro	16
cell_100	ips	3
cell_101	ips	6
cell_102	ips	4
cell_103	fibro	1
cell_104	ips	1
cell_105	ips	2
cell_106	fibro	10
cell_107	ips	3
cell_108	ips	1
cell_109	fibro	7
cell_110	ips	5
cell_111	fibro	8
cell_112	ips	4
cell_113	fibro	10
cell_114	ips	4
cell_115	fibro	6
cell_116	ips	5
cell_117	ips	0
cell_118	fibro	2
cell_119	ips	1
cell_120	ips	2
cell_121	fibro	6
cell_122	fibro	5
cell_123	ips	2
cell_124	ips	2
cell_125	fibro	9
cell_126	ips	1
cell_127	ips	1
cell_128	fibro	7
cell_129	ips	4
cell_130	ips	4
cell_131	ips	2
cell_132	ips	5
cell_133	fibro	7
cell_134	ips	0
cell_135	ips	4
cell_136	fibro	15
cell_137	ips	3
cell_138	ips	3
cell_139	fibro	0
cell_140	ips	4
cell_141	ips	5
cell_142	fibro	7
cell_143	ips	5
cell_144	ips	3
cell_145	fibro	19
cell_146	ips	3
cell_147	fibro	12
cell_148	ips	7
cell_149	ips	1
cell_150	fibro	0
cell_151	ips	0
cell_152	ips	4
cell_153	fibro	6
cell_154	ips	4
cell_155	ips	4
cell_156	fibro	7
cell_157	ips	2
cell_158	ips	1
cell_159	fibro	11
cell_160	ips	0
cell_161	ips	1
cell_162	fibro	3
cell_163	ips	0
cell_164	ips	4
cell_165	fibro	8
cell_166	fibro	1
cell_167	ips	1
cell_168	fibro	9
cell_169	ips	1
cell_170	ips	1
cell_171	fibro	12
cell_172	ips	5
cell_173	ips	3
cell_174	fibro	7
cell_175	fibro	7
cell_176	fibro	9
cell_177	fibro	3
cell_178	fibro	7
cell_179	fibro	9
cell_180	fibro	9
cell_181	fibro	10
cell_182	fibro	2
cell_183	fibro	21
cell_184	fibro	8
cell_185	fibro	8
cell_186	fibro	8
cell_187	fibro	11
cell_188	fibro	9
cell_189	fibro	3
cell_190	fibro	8
cell_191	fibro	5
cell_192	fibro	12
cell_193	fibro	8
cell_194	fibro	5
cell_195	fibro	6
cell_196	fibro	3
cell_197	fibro	8
cell_198	fibro	6
cell_199	fibro	4
cell_200	fibro	11
cell_201	fibro	6
cell_202	fibro	13
cell_203	fibro	8
cell_204	fibro	10
cell_205	fibro	10
cell_206	fibro	6
cell_207	fibro	7
cell_208	fibro	15
cell_209	fibro	11
cell_210	fibro	8
cell_211	fibro	9
cell_212	fibro	5
cell_213	fibro	7
cell_214	fibro	11
cell_215	fibro	10
cell_216	fibro	18
cell_217	fibro	12
cell_218	fibro	6
cell_219	fibro	8
cell_220	fibro	14
cell_221	fibro	11
cell_222	fibro	6
cell_223	fibro	3
cell_224	fibro	12
cell_225	fibro	10
cell_226	fibro	18
cell_227	fibro	17
cell_228	fibro	3
cell_229	fibro	10
cell_230	fibro	11
cell_231	fibro	9
cell_232	fibro	10
cell_233	fibro	9
cell_234	ips	0
cell_235	fibro	9
cell_236	fibro	5
cell_237	fibro	10
cell_238	fibro	5
cell_239	fibro	11
cell_240	ips	5
cell_241	ips	3
cell_242	ips	2
cell_243	ips	2
cell_244	fibro	6
cell_245	ips	2
cell_246	ips	2
cell_247	ips	3
cell_248	ips	7
cell_249	fibro	14
cell_250	ips	2
cell_251	ips	0
cell_252	fibro	5
cell_253	ips	10
cell_254	fibro	10
cell_255	fibro	8
cell_256	fibro	3
cell_257	ips	2
cell_258	ips	2
cell_259	fibro	13
cell_260	ips	12
cell_261	fibro	8
cell_262	ips	3
cell_263	ips	3
cell_264	fibro	7
cell_265	ips	1
cell_266	fibro	7
cell_267	ips	2
cell_268	ips	2
cell_269	fibro	10
cell_270	ips	2
cell_271	ips	6
cell_272	fibro	7
cell_273	ips	2
cell_274	ips	4
cell_275	fibro	3
cell_276	ips	3
cell_277	ips	3
cell_278	fibro	7
cell_279	ips	6
cell_280	fibro	4
cell_281	ips	2
cell_282	ips	1
cell_283	fibro	4
cell_284	ips	2
cell_285	fibro	7
cell_286	ips	2
cell_287	ips	2

## Sheet: Fig. 2d
cell_index	cell_type	average heteroplasmic fraction
cell_1	fibro	0.0871667
cell_2	ips	0.62
cell_3	fibro	0
cell_4	ips	0.222
cell_5	ips	0.235
cell_6	ips	0.067
cell_7	ips	0.102
cell_8	fibro	0.21325
cell_9	ips	0.391
cell_10	fibro	0.103417
cell_11	ips	0.291
cell_12	ips	0.078
cell_13	fibro	0.036
cell_14	ips	0.495
cell_15	fibro	0.0726667
cell_16	ips	0.035
cell_17	fibro	0.0665
cell_18	ips	0.021
cell_19	fibro	0.103375
cell_20	ips	0.401
cell_21	ips	0.16
cell_22	fibro	0.0506364
cell_23	ips	0
cell_24	ips	0.028
cell_25	fibro	0.0936667
cell_26	ips	0.16
cell_27	ips	0.054
cell_28	fibro	0.121273
cell_29	ips	0.02
cell_30	ips	0.552
cell_31	fibro	0.152
cell_32	ips	0.085
cell_33	ips	0.023
cell_34	fibro	0.0723636
cell_35	ips	0.504
cell_36	fibro	0.0631429
cell_37	ips	0.06
cell_38	ips	0.044
cell_39	fibro	0.1295
cell_40	ips	0.5
cell_41	fibro	0.038
cell_42	ips	0.166
cell_43	ips	0.246
cell_44	fibro	0.19025
cell_45	ips	0.071
cell_46	ips	0.491
cell_47	fibro	0.196
cell_48	ips	0.261
cell_49	fibro	0.0780769
cell_50	ips	0.296
cell_51	ips	0
cell_52	fibro	0.255167
cell_53	ips	0.267
cell_54	ips	0.261
cell_55	ips	0.115
cell_56	fibro	0.0605385
cell_57	ips	0.307
cell_58	fibro	0.049625
cell_59	ips	0.24
cell_60	fibro	0.0676
cell_61	ips	0.187
cell_62	ips	0.21
cell_63	fibro	0.0551765
cell_64	ips	0.318
cell_65	ips	0.226
cell_66	fibro	0.02675
cell_67	ips	0.047
cell_68	ips	0
cell_69	fibro	0.114647
cell_70	ips	0.208
cell_71	ips	0.13
cell_72	fibro	0.0912857
cell_73	ips	0.199
cell_74	fibro	0.06025
cell_75	ips	0.193
cell_76	ips	0.17
cell_77	fibro	0.06
cell_78	ips	0.102
cell_79	ips	0.319
cell_80	fibro	0.0494
cell_81	ips	0.147
cell_82	ips	0.287
cell_83	fibro	0.0391111
cell_84	ips	0
cell_85	fibro	0.09375
cell_86	ips	0.307
cell_87	ips	0.79
cell_88	fibro	0.0725625
cell_89	ips	0.154
cell_90	fibro	0.1364
cell_91	ips	0.247
cell_92	ips	0.142
cell_93	fibro	0.0565
cell_94	fibro	0.051
cell_95	ips	0.15
cell_96	ips	0.229
cell_97	fibro	0.0711
cell_98	ips	0.286
cell_99	fibro	0.0566875
cell_100	ips	0.482
cell_101	ips	0.308
cell_102	ips	0.185
cell_103	fibro	0.035
cell_104	ips	0.05
cell_105	ips	0.113
cell_106	fibro	0.1265
cell_107	ips	0.165
cell_108	ips	0.161
cell_109	fibro	0.0718571
cell_110	ips	0.495
cell_111	fibro	0.12025
cell_112	ips	0.472
cell_113	fibro	0.0645
cell_114	ips	0.12
cell_115	fibro	0.296833
cell_116	ips	0.181
cell_117	ips	0
cell_118	fibro	0.5685
cell_119	ips	0.337
cell_120	ips	0.081
cell_121	fibro	0.187
cell_122	fibro	0.0408
cell_123	ips	0.071
cell_124	ips	0.06
cell_125	fibro	0.0496667
cell_126	ips	0.653
cell_127	ips	0.02
cell_128	fibro	0.0484286
cell_129	ips	0.185
cell_130	ips	0.053
cell_131	ips	0.1
cell_132	ips	0.111
cell_133	fibro	0.0787143
cell_134	ips	0
cell_135	ips	0.271
cell_136	fibro	0.0614
cell_137	ips	0.626
cell_138	ips	0.565
cell_139	fibro	0
cell_140	ips	0.491
cell_141	ips	0.246
cell_142	fibro	0.239571
cell_143	ips	0.222
cell_144	ips	0.328
cell_145	fibro	0.0891579
cell_146	ips	0.085
cell_147	fibro	0.203667
cell_148	ips	0.072
cell_149	ips	0.267
cell_150	fibro	0
cell_151	ips	0
cell_152	ips	0.039
cell_153	fibro	0.0428333
cell_154	ips	0.185
cell_155	ips	0.064
cell_156	fibro	0.0544286
cell_157	ips	0.389
cell_158	ips	0.647
cell_159	fibro	0.0625455
cell_160	ips	0
cell_161	ips	0.044
cell_162	fibro	0.047
cell_163	ips	0
cell_164	ips	0.497
cell_165	fibro	0.05375
cell_166	fibro	0.091
cell_167	ips	0.386
cell_168	fibro	0.309889
cell_169	ips	0.116
cell_170	ips	0.091
cell_171	fibro	0.081
cell_172	ips	0.115
cell_173	ips	0.248
cell_174	fibro	0.140043
cell_175	fibro	0.0394429
cell_176	fibro	0.0995889
cell_177	fibro	0.0502333
cell_178	fibro	0.138829
cell_179	fibro	0.0388
cell_180	fibro	0.126467
cell_181	fibro	0.07447
cell_182	fibro	0.0836
cell_183	fibro	0.10799
cell_184	fibro	0.22185
cell_185	fibro	0.0512125
cell_186	fibro	0.060625
cell_187	fibro	0.0547909
cell_188	fibro	0.149189
cell_189	fibro	0.2281
cell_190	fibro	0.163875
cell_191	fibro	0.19678
cell_192	fibro	0.0414083
cell_193	fibro	0.03885
cell_194	fibro	0.13076
cell_195	fibro	0.0377333
cell_196	fibro	0.0365
cell_197	fibro	0.05205
cell_198	fibro	0.0656
cell_199	fibro	0.044125
cell_200	fibro	0.0875182
cell_201	fibro	0.04875
cell_202	fibro	0.0412846
cell_203	fibro	0.069775
cell_204	fibro	0.04256
cell_205	fibro	0.07728
cell_206	fibro	0.0406333
cell_207	fibro	0.232471
cell_208	fibro	0.04942
cell_209	fibro	0.0694273
cell_210	fibro	0.039575
cell_211	fibro	0.139967
cell_212	fibro	0.035
cell_213	fibro	0.0547571
cell_214	fibro	0.142255
cell_215	fibro	0.03799
cell_216	fibro	0.113278
cell_217	fibro	0.0437333
cell_218	fibro	0.0836167
cell_219	fibro	0.083925
cell_220	fibro	0.100786
cell_221	fibro	0.102727
cell_222	fibro	0.06305
cell_223	fibro	0.117833
cell_224	fibro	0.1666
cell_225	fibro	0.07774
cell_226	fibro	0.102044
cell_227	fibro	0.0556941
cell_228	fibro	0.0563333
cell_229	fibro	0.08845
cell_230	fibro	0.220736
cell_231	fibro	0.0351889
cell_232	fibro	0.05094
cell_233	fibro	0.0495778
cell_234	ips	0
cell_235	fibro	0.0481111
cell_236	fibro	0.0864
cell_237	fibro	0.06103
cell_238	fibro	0.03942
cell_239	fibro	0.0691818
cell_240	ips	0.269
cell_241	ips	0.338
cell_242	ips	0.197
cell_243	ips	0.233
cell_244	fibro	0.0415
cell_245	ips	0.067
cell_246	ips	0.081
cell_247	ips	0.371
cell_248	ips	0.164
cell_249	fibro	0.073
cell_250	ips	0.031
cell_251	ips	0
cell_252	fibro	0.042
cell_253	ips	0.145
cell_254	fibro	0.1068
cell_255	fibro	0.035375
cell_256	fibro	0.131
cell_257	ips	0.229
cell_258	ips	0.231
cell_259	fibro	0.0703077
cell_260	ips	0.228
cell_261	fibro	0.033125
cell_262	ips	0.316
cell_263	ips	0.312
cell_264	fibro	0.0488571
cell_265	ips	0.027
cell_266	fibro	0.135714
cell_267	ips	0.635
cell_268	ips	0.518
cell_269	fibro	0.0406
cell_270	ips	0.023
cell_271	ips	0.099
cell_272	fibro	0.132429
cell_273	ips	0.382
cell_274	ips	0.261
cell_275	fibro	0.048
cell_276	ips	0.047
cell_277	ips	0.046
cell_278	fibro	0.0337143
cell_279	ips	0.103
cell_280	fibro	0.344
cell_281	ips	0.029
cell_282	ips	0.048
cell_283	fibro	0.029
cell_284	ips	0.136
cell_285	fibro	0.039
cell_286	ips	0.089
cell_287	ips	0.431

## Sheet: Fig. 3a
POS	normalized_heteroplasmic_shifts
6596	3.78869
15690	-1.91456
5585	-3.90304
13916	-4.03562
2014	-1.33914
3628	3.92492
2833	3.26606
14839	1.64155
1661	5.37051
1661	4.55336
16223	4.37851
4007	6.19239
1661	4.55336
3380	-2.6017
10750	-3.8953
3352	2.27202
13093	2.93546
1401	2.79077
3380	-2.6017
10750	-3.8953
10847	0.698377
5826	3.22239
7147	2.78241
15135	2.47768
13434	2.85
7631	-3.98277
8138	-3.23726
14828	-1.90304
4070	-2.14078
5010	-1.25096
13369	-2.774
13676	-5.0917
13879	-4.91025
709	-1.66903
795	-1.88753
1625	-2.91648
7772	4.94235
8538	1.848
7364	2.89724
7631	-3.98277
8138	-3.23726
14828	-1.90304
4070	-2.14078
5010	-1.25096
13369	-2.774
13676	-5.0917
13879	-4.91025
709	-1.66903
795	-1.88753
1625	-2.91648
14441	3.48285
7842	-2.21723
4776	-1.94111
776	-1.90689
943	-0.978196
8270	-0.0277944
1661	3.54511
9450	1.81967
7252	-1.8953
7258	-3.1375
3380	-2.53605
13172	-1.51602
1900	-3.88362
5717	-2.9241
13730	1.15056
1900	1.04963
4597	-1.70929
11225	-3.31615
2593	3.82782
4597	-1.70929
11225	-3.31615
8519	5.96914
5318	2.75702
11069	4.71864
13123	4.86888
1611	6.11478
7598	-1.5656
9881	-1.86394
15289	-5.78973
3357	-1.98185
1169	-2.05311
824	-2.71149
2075	-1.28688
5823	-1.852
10085	2.12433
11852	5.37678
13021	0.992768
7598	-1.5656
9881	-1.86394
15289	-5.78973
3357	-1.98185
1169	-2.05311
824	-2.71149
2075	-1.28688
5823	-1.852
7348	-1.11103
15254	-1.28688
4659	-1.13093
10880	-2.55582
12631	-1.42223
13327	-3.07382
13946	-1.40054
1694	-2.64386
1793	-4.12516
2436	-1.12433
2978	4.93691
12633	1.48543
7348	-1.11103
15254	-1.28688
4659	-1.13093
10880	-2.55582
12631	-1.42223
13327	-3.07382
13946	-1.40054
1694	-2.64386
1793	-4.12516
2436	-1.12433
2978	4.9385
2477	-2.25096
4665	0.875168
12719	1.42735
13079	0.674905
3003	-0.147791
4363	-0.416702
2477	-2.25096
4665	-1.3335
12719	-1.20385
2915	1.02148
150	-5.53947
189	-1.75702
571	-2.10098
3404	-1.33914
5506	-2.09085
10807	-4.47379
11159	-2.35332
2702	-4.29425
150	-5.53947
189	-1.75702
571	-2.10098
3404	-1.33914
5506	-2.09085
10807	-4.47379
11159	-2.35332
2702	-4.29425
13958	2.18992
13982	2.71335
4381	2.93743
15130	2.68257
353	3.18428
5538	3.33771
6293	-3.14078
13911	-4.8505
669	-2.9855
5538	1.20163
6293	-3.14078
13911	-4.8505
669	-2.9855
6933	-2.18269
7898	-4.43029
9983	-1.68257
15110	-3.91648
16390	-1.67807
3358	-1.89142
12979	-2.42492
14172	-1.92979
1900	-1.1635
6849	0.928628
13434	2.85138
8943	3.42089
9071	2.07724
225	1.58976
8073	-1.50589
152	-3.28096
4118	-2.49825
13638	-2.94111
1323	-2.44095
914	-1.1375
1748	-3.41954
5973	1.4489
14168	2.59455
8073	-1.50589
152	-3.28096
4118	-2.49825
13638	-2.94111
1323	-2.44095
914	-1.1375
1748	-3.41954
6583	-1.45418
189	-1.51096
368	-2.93734
3323	-2.77189
13269	-2.87774
2108	-1.48543
215	0.163756
4482	4.23005
14153	3.62762
1240	3.54999
5441	4.05658
8853	-2.51096
2825	-1.68257
8328	-1.31034
15639	4.7241
5004	4.51349
8853	-2.51096
2825	-1.68257
8328	-1.31034
1606	2.81762
12723	-3.20789
955	-3.39232
8109	1.75336
15243	1.774
12723	-3.20789
955	-3.39232
1127	1.01019
1570	1.54822
15429	5.34163
4935	3.52982
874	-4.29205
7923	1.29866
7755	-2.67129
9581	-4.58976
9590	-2.17951
5196	-1.66448
11015	-1.08406
14587	-2.23266
1227	-2.53107
1536	-4.73715
2648	-1.10434
2652	-2.42492
2778	-1.44361
5772	-2.65764
1315	2.94455
7755	-2.67129
9581	-4.58976
9590	-2.17951
5196	-1.66448
11015	-1.08406
14587	-2.23266
1227	-2.53107
1536	-4.73715
2648	-1.10434
2652	-2.42492
2778	-1.44361
5772	-2.65764
3850	-4.53232
13127	-4.56255
13378	-5.71754
982	-4.97957
7861	2.84681
14894	2.4218
3850	-4.53232
13127	-4.56255
13378	-5.71754
982	-4.97957
7861	2.81235
14894	2.42543
9478	4.29131
3791	4.08916
14229	1.48543
6951	-1.5008
9294	-3.47119
9820	-2.16672
15249	-1.66448
146	-1.04264
189	-1.44361
11069	-1.36177
11884	-4.2502
13406	-1.81147
5650	-1.58496
5857	-2.59216
7522	-3.99277
3660	5.20257
14011	2.22959
6089	-1.43829
7198	-1.5008
7236	-1.71809
15593	-1.63691
3327	-1.852
5091	-3.62059
2623	-2.54102
2984	2.83631
10038	2.1177
9570	-3.42358
16051	-1.04264
189	-3.04089
414	-4.28836
2271	-1.53107
6933	1.8282
8251	2.16553
9840	1.88404
680	1.61486
12245	2.6128
4794	3.5656
13631	3.89821
9570	-3.42358
16051	-1.04264
189	-3.04089
414	-4.28836
2271	-1.53107
8251	2.19932
9840	2.69619
680	2.32344
12245	1.5526
7149	2.82579
8226	3.42492
9885	5.18364
9927	3.38681
15764	3.49313
4552	2.67356
1171	2.81762
2075	3.17792
8730	-1.66903
9025	-2.1375
6583	-1.96347
5894	-1.90689
3727	-1.54597
1104	-1.59455
1767	-1.48027
1841	-4.0009
2623	-3.36036
2908	-4.34483
4435	-2.01792
7453	-2.37295
6872	5.21027
3611	4.91189
4966	4.58277
709	0.683048
1957	4.67597
9367	4.44692
3350	2.70487
3628	5.67864
2573	3.45681
8730	-1.66903
9025	-2.1375
6583	-1.96347
5894	-1.90689
3727	-1.54597
1104	-1.59455
1767	-1.48027
1841	-4.0009
2623	-3.36036
2908	-4.34483
4435	-2.01792
7453	-2.37295
7478	2.22959
555	-1.25096
3663	-1.45418
3142	-1.10434
1661	-1.774
555	-1.25096
3663	-1.45418
3142	-1.10434
1661	-1.774
13393	1.51772
7028	-1.82525
7640	-2.47508
9907	-1.88362
14766	-2.08746
15000	-4.0993
15452	-1.60881
15607	-1.4957
368	-1.70044
3460	-2.05311
11251	-1.43829
11719	-1.58496
13369	-1.1177
2237	-4.18745
2623	-2.1375
2706	-1.96347
7051	0.0481266
10764	1.06111
7028	-1.8679
7640	-2.47508
9907	-1.88362
14766	-2.08746
15000	-4.0993
15452	-1.60881
15607	-1.4957
368	-1.70044
3460	-2.05311
11251	-1.43829
11719	-1.58496
13369	-1.1177
2237	-4.18745
2623	-2.1375
2706	-1.96347
7051	0.0528083
10764	-0.424715
9178	3.24489
4924	4.92125
93	-2.6017
5192	-1.69599
10646	-5.35896
12681	-1.02857
13643	-1.18903
14050	-2.81558
14279	-1.18269
8477	-1.848
15096	-2.64847
15560	-1.0635
16145	-3.44095
540	-1.54597
13241	-1.15704
796	-2.75702
7548	-2.41954
10920	1.62205
13361	0.420973
772	2.40507
14865	4.83643
5428	2.44626
8477	-1.848
15096	-2.64847
15560	-1.0635
16145	-3.44095
540	-1.54597
13241	-1.15704
796	-2.75702
7548	-2.41954
11139	1.88753
12913	3.28146
13042	3.4489
12316	3.65878
9046	-1.62293
7325	-1.98914
7416	-1.90304
7806	-1.36737
9247	-3.09424
4665	-2.28688
11069	-4.44758
13369	-1.54102
1768	-2.0635
3085	-1.26903
6343	3.62401
7904	4.25971
9755	1.54102
9046	-1.62293
7325	-1.98914
7416	-1.90304
7806	-1.36737
9247	-3.09424
4665	-2.28688
11069	-4.44758
13369	-1.54102
1768	-2.0635
3085	-1.26903
6343	3.6166
7904	3.70725
13676	1.90442
2680	4.19603
2934	1.67356
9059	-1.43296
9909	-2.19535
3877	-2.59932
1336	-2.76129
644	-2.17313
2680	4.32696
9059	-1.43296
9909	-2.19535
3877	-2.59932
1336	-2.76129
644	-2.17313
6444	-2.12763
9723	-1.41143
14769	-2.43563
10233	-1.42223
11002	-2.62994
12602	-1.0072
13528	-2.0036
1747	-2.26003
2983	-1.5656
6261	1.1177
6257	-1.29278
6267	-1.38957
6905	-1.40599
7919	-1.44361
16086	-2.11437
16291	-1.03562
16327	-2.83592
189	-2.14405
228	-1.25701
411	-1.99639
12556	-3.60407
13069	-1.88362
2338	-2.24184
2690	-1.1177
4136	2.04888
709	0.356092
6257	-1.29278
6267	-1.38957
6905	-1.40599
7919	-1.44361
16086	-2.11437
16291	-1.03562
16327	-2.83592
189	-2.14405
228	-1.25701
411	-1.99639
12556	-3.60407
13069	-1.88362
2338	-2.24184
2690	-1.1177
4136	2.4663
709	0.356236
3550	3.94111
6342	-1.07724
6481	-1.60881
6857	-3.52982
15874	-4.1035
16284	-1.50589
16293	-2.60644
3443	-3.94486
3896	-1.32193
11461	-0.992768
12431	-3.09761
12800	-2.88753
13135	-2.70708
13208	-1.66448
2623	-1.42761
2833	-4.37434
4309	-2.07382
5032	2.26903
11069	5.21374
1418	1.73552
12301	1.99639
3244	1.91073
7069	-2.48543
414	-4.01881
4092	-2.07382
1076	-5.04352
3232	-3.19849
9725	-0.0527702
15242	2.73039
13108	1.23266
8177	-3.08406
15693	-1.47508
15831	3.91743
11417	2.42223
8177	-3.08406
15693	-1.47508
8730	3.88655
6954	2.33056
9715	1.65535
3738	2.35332
1694	4.51286
1747	3.06867
414	-2.31034
2777	-1.31615
152	-1
709	-0.761409
15724	5.26303
15765	2.96162
4935	3.0036
10750	5.22766
414	-2.31034
2777	-1.31615
709	0.0332308
5984	6.25776
16258	3.601
189	4.3147
4475	4.24336
12448	3.42895
6150	-1.10434
9331	-1.3505
9361	-1.25096
16390	-3.08236
414	-5.08236
13369	-1.34483
1082	-1.64155
993	-3.45681
4812	3.20062
5026	3.2064
5237	5.25323
12719	5.77162
1485	5.69349
8931	-1.25701
8435	-3.32769
6366	-2.23266
7424	-0.992768
7429	-1.91456
9764	-1.25096
9861	-2.79909
16247	-1.26303
16320	-4.4121
3697	-1.52607
4169	-1.12433
11324	-3.02326
12724	-1.87184
13269	-0.978196
3003	-2.97269
4310	-2.9855
6597	2.35614
6739	1.79909
5237	5.34234
12719	5.8382
1485	5.76022
5522	4.60466
8931	-1.25701
8435	-3.32769
6366	-2.23266
7424	-0.992768
7429	-1.91456
9764	-1.25096
9861	-2.79909
16247	-1.26303
16320	-4.4121
3697	-1.52607
4169	-1.12433
11324	-3.02326
12724	-1.87184
13269	-0.978196
3003	-2.97269
4310	-2.9855
820	2.33342
7056	-1.80735
11195	3.89142
11960	2.94673
7056	-1.80735
8108	5.30852
3781	2.854
13681	1.42223
7403	-2.28096
15780	-1.54597
15832	-3.08236
4515	-1.23266
4540	-1.82375
10565	-2.32769
13910	-1.75275
1900	-2.46205
2960	-0.992768
8860	0.177229
6849	3.36834
7403	-2.28096
15780	-1.54597
15832	-3.08236
4515	-1.23266
4540	-1.82375
10565	-2.32769
13910	-1.75275
1900	-2.46205
2960	-0.992768
8860	0.175352
9152	1.55582
733	4.0268
16209	-3.3147
3915	-1.87971
4973	-1.25701
7566	-4.37156
8270	-0.0159576
3542	4.05282
11914	4.19374
1623	4.78749
4762	1.83188
12889	6.43879
856	3.33056
2702	6.46809
7632	-4.93074
9643	-1.15056
15350	-4.07296
11167	-2.10098
1097	-1.17632
2032	-1.36737
3244	-3.79597
2140	2.07251
7110	4.12433
7928	3.22497
7946	4.25248
2122	0.9855
5989	-1.45418
8149	-3.07382
438	-3.59455
5585	-1.75275
11297	-1.11103
13103	-2.83592
13997	-1.20163
2623	-2.89724
2916	-3.16832
5843	-3.29425
15699	1.89142
76	3.70266
13340	2.93734
9294	-1.9782
16293	-2.72901
379	-1.05658
9640	4.19794
2163	0.0989338
1811	3.62585
9294	-1.9782
16293	-2.72901
379	-1.05658
73	0.502839
2163	0.0871149
9499	0.765193
4823	0.0847484
6489	1.0072
9499	-0.486591
4823	0.0728168
8195	1.26303
8865	-1.13093
10818	-2.14731
8163	0.36736
3697	2.51283
11222	0.231836
989	2.34016
8538	3.18269
2414	2.3505
16289	-2.95977
16292	-1.44361
64	-1.42761
4153	-2.26604
8538	3.0036
5522	1.97453
16289	-2.95977
16292	-1.44361
64	-1.42761
4153	-2.26604
7706	-1.37295
16293	-3.75702
3454	-1.28096
4935	-1.68257
14002	-2.06695
2623	-2.12102
3003	-1.48027
4093	3.22099
7706	-1.37295
16293	-3.75702
3454	-1.28096
4935	-1.68257
14002	-2.06695
2623	-2.12102
3003	-1.48027
13953	-1.18414
7285	4.38681
7755	4.19613
13736	2.61117
5703	4.84147
9068	-2.48543
7028	-1.09085
7660	-3.20477
1282	-1.88362
2833	-2.77189
4235	1.73118
13271	2.41684
9068	-2.48543
7028	-1.09085
7660	-3.20477
1282	-1.88362
2833	-2.77189
16114	-0.262359
12234	2.07642
6274	-3.41414
4726	-2.76341
12122	-1.02148
1031	-1.95606
758	-3.56925
5513	-1.66372
1894	2.58857
15557	1.77821
1586	3.30012
827	6.53076
2608	1.41684
6274	-3.41414
4726	-2.76341
12122	-1.02148
1031	-1.95606
758	-3.56925
5513	-1.67807
16026	1.7137
6906	-1.02148
9254	-3.63343
15596	-1.61353
15695	-2.62994
414	-3.76977
4136	-2.72683
11605	-1.94111
13928	-2.90497
1082	-2.47249
1179	-1.4957
1418	-2.20477
875	-1.69153
801	3.54842
2888	3.58575
6906	-1.02148
9254	-3.63343
15596	-1.61353
15695	-2.62994
414	-3.76977
4136	-2.72683
11605	-1.94111
13928	-2.90497
1082	-2.47249
1179	-1.4957
1418	-2.20477
875	-1.69153
11071	-1.23463
801	3.40465
2888	3.44288
7589	2.91265
14063	6.54164
1336	1.61353
678	6.53605
8865	2.43829
8963	1.36177
9025	5.47606
5244	5.41684
15924	4.78921
8440	5.05832
16172	4.11853
11766	3.0321
2269	3.16672
15204	-1.81558
16390	-1.76977
14060	-1.81147
1438	-1.15219
15204	-1.81558
16390	-1.76977
14060	-1.81147
16519	0.494822
11180	1.45184
14207	0.668304
1438	0.0529003
15153	4.27053
14279	2.08406
2221	1.05658
9151	-1.3505
8114	-1.45943
15246	-1
16293	-1.9855
199	-2.23266
446	-1.48027
3556	-1.07724
4674	-2.68032
10063	-1.28688
11043	-4.26828
14424	-1.76977
982	-1.76553
1763	-1.33342
2542	-1.40599
2673	-1.14405
2960	-1.34483
3003	-4.1334
10467	-1.45943
72	0.263959
8723	4.06523
6924	1.22651
9552	2.65306
15756	1.15704
4564	1.68257
9753	-4.18428
15830	-2.61353
16293	-1.5008
414	-5.56986
72	-2.62059
5894	-5.63198
3628	-5.56986
5192	-5.59006
2586	-2.73118
3090	-1.38405
14641	1.72166
2333	0.843821
8723	4.73877
9753	-4.18428
15830	-2.61353
16293	-1.5008
414	-5.56986
72	-2.62059
5894	-5.63198
3628	-5.56986
5192	-5.59006
2586	-2.73118
3090	-1.38405
2333	-1.92683
9933	2.67807
3778	1.72247
11257	1.37295
5614	1.7137
15800	1.41684
3531	2.4489
12668	5.73335
13707	3.65535
9007	-1.53605
6849	-1.774
7625	-3.45418
3727	-1.73118
16010	-1.43296
9142	2.43029
10353	1.73574
12450	2.18269
9007	-1.53605
6849	-1.774
7625	-3.45418
3727	-1.73118
16010	-1.43296
10203	2.28693
228	2.0635
3076	3.98732
9448	-2.0036
15350	-1.59455
15597	-3.30743
4429	-2.0635
16242	3.36135
7598	5.15623
14813	2.52607
12213	3.18269
9448	-2.0036
15350	-1.59455
15597	-3.30743
4429	-2.0635
8634	-1.0282
8138	0.0717358
225	1.32193
6868	-2.52607
9932	-1.07039
297	-2.96162
414	-3.62527
72	-1.76553
10256	-2.72028
2091	-2.65764
2338	-2.07039
2623	-1.75275
5823	-2.66221
11225	2.82297
6868	-2.52607
9932	-1.07039
297	-2.96162
414	-3.62527
72	-1.76553
10256	-2.72028
2091	-2.65764
2338	-2.07039
2623	-1.75275
5823	-2.66221
11225	2.60585
16362	-2.5656
4977	-1.58976
11172	-2.38128
13327	2.14405
16362	-2.5656
4977	-1.58976
11172	-2.38128
16298	-3.19535
414	-2.58976
3644	-2.04264
14641	-2.52105
1082	-1.43829
1462	-2.65764
788	-1.81147
3085	-2.46989
15080	6.58916
3918	6.57667
10599	1.926
14160	1.72683
16298	-3.19535
414	-2.58976
3644	-2.04264
14641	-2.52105
1082	-1.43829
1462	-2.65764
788	-1.81147
3085	-2.46989
3977	5.27128
13676	-3.18269
4813	-2.55582
11477	-1.47508
14444	-1.76129
1082	-3.05311
2416	-2.0072
16293	0.280851
11711	0.266502
1688	0.284
1900	0.70122
4813	-2.55582
11477	-1.47508
14444	-1.76129
1082	-3.05311
2416	-2.0072
16293	0.280562
11711	0.266791
1688	0.284144
1900	0.348068
16266	-2
16293	-2.61117
228	-3.04439
13676	-2.75061
14641	-1.74846
1201	-2.19219
2631	-2.0036
7392	2.86473
7775	-0.890584
4136	-0.196756
13964	0.251609
3127	-0.713411
16266	-2
16293	-2.61117
228	-3.04439
13676	-2.75061
14641	-1.74846
1201	-2.19219
2631	-2.0036
7775	0.10386
13964	0.232363
3127	1.80583
189	-2.93734
683	-2.83794
11392	5.6227
10068	6.05246
13369	3.90593
13945	3.853
6130	-1.7866
14804	-0.992768
15200	-1.28096
15417	-2.68706
414	-2.84599
3511	-2.28392
3918	-2.75916
11314	-4.0018
13406	-2.18903
1074	-1.9782
5177	0.642068
15883	5.65363
12814	5.18388
3016	2.87971
6130	-1.7866
14804	-0.992768
15200	-1.28096
15417	-2.68706
414	-2.84599
3511	-2.28392
3918	-2.75916
11314	-4.0018
13406	-2.18903
1074	-1.9782
10934	4.23189
1211	4.36667
6261	-1.848
6708	-1.3505
9934	-2.0036
9987	-1.30451
14619	-1.70929
3022	-3.15704
10934	4.75061
1211	4.30524
6261	-1.848
6708	-1.3505
9934	-2.0036
9987	-1.30451
14619	-1.70929
3022	-3.15704
7080	3.78973
9651	1.53107
2098	6.5624
15266	-1.60407
16381	-3.5373
195	-3.32193
228	-1.56071
5894	-2.69377
11037	-2.66676
10503	-2.53356
10747	-1
13910	-2.56316
1237	-3.51602
988	-2.68482
1770	-3.24793
5664	-3.52732
7775	5.92979
7806	2.93168
9493	4.70543
11154	2.12102
13676	2.15381
14280	2.62761
1031	2.41414
15266	-1.60407
16381	-3.5373
195	-3.32193
228	-1.56071
5894	-2.69377
11037	-2.66676
10503	-2.53356
10747	-1
13910	-2.56316
1237	-3.51602
988	-2.68482
1770	-3.24793
5664	-3.52732
414	1.98615
13679	1.02148
16023	2.06695
16293	-1.18269
4174	-3.08236
13676	-1.79077
14153	-1.53107
3213	-1.94111
16293	-1.18269
4174	-3.08236
13676	-1.79077
14153	-1.53107
3213	-1.94111
151	1
10309	-1.15704
8484	0.259992
4813	-0.177675
11136	0.2746
11299	-0.227667
12814	0.771033
13416	0.214924
1257	0.869395
1570	0.439984
5843	-0.357419
178	2.70487
5881	2.22449
9084	-1.04963
6045	-2.46467
8166	-2.57289
368	-1.18269
10250	-2.56316
11711	-1.13093
13368	-1.16993
14714	-1.01436
178	1.64155
5881	3.15016
9084	-1.04963
6045	-2.46467
8166	-2.57289
368	-1.18269
10250	-2.56316
11711	-1.13093
13368	-1.16993
14714	-1.01436
368	5.23343
2023	3.03034
9525	-2.23266
10232	-2.04264
13369	-4.92932
368	5.29057
2023	2.8339
9525	-2.23266
10232	-2.04264
13369	-4.92932
9247	2.48499
5212	1.53107
12892	1.79909
13827	0.970854
14002	2.20678
5823	1.04963
7564	0.808904
15500	-2.41143
414	-1.53605
528	-2.02503
3394	-2.37295
4959	-2.86196
5065	-3.04439
14587	-3.40327
2833	-1.95977
438	3.29627
556	1.65473
4486	1.71886
1171	1.25399
3243	3.53552
5169	4.43763
2623	3.91766
15366	-1.31615
15758	-1.04963
16247	-1.38957
3779	-3.09592
1082	-1.1177
2076	-1.13093
2960	-1.18269
4872	3.56902
5169	4.44029
2623	3.66521
15366	-1.31615
15758	-1.04963
16247	-1.38957
3779	-3.09592
1082	-1.1177
2076	-1.13093
2960	-1.18269
4872	3.65187
15259	1.4489
6684	-1.71809
414	-2.41414
3628	-2.35614
5224	-1.56071
13997	-2.60644
1541	-2.79909
2623	-2.13093
3955	-2.12102
11933	-2.07382
1301	-1.0072
2407	-2.11103
5592	-3.04439
11337	0.591192
2110	1.30788
3955	-2.12102
11933	-2.07382
1301	-1.0072
2407	-2.11103
5592	-3.04439
11337	0.327316
2110	0.968803
15379	1.24489
15924	1.19535
7226	-2.74846
9325	-1.41143
5894	-2.28688
4055	-0.992768
4831	-1.94486
12454	-1.0072
1222	-1.16993
2385	-3.35473
2833	-1.02148
15758	3.25399
16290	2.32481
11168	3.11437
3279	1.35614
4308	2.72465
7226	-2.74846
9325	-1.41143
5894	-2.28688
4055	-0.992768
4831	-1.94486
12454	-1.0072
1222	-1.16993
2385	-3.35473
2833	-1.02148
2233	2.81852
15098	4.79649
1966	5.60021
6756	-1.43829
279	-4.54967
5148	-5.16189
13357	-4.38474
1082	-1.31615
654	-2.22959
1952	-1.43296
6610	1.74416
13099	5.12309
14456	5.83542
604	3.20477
6756	-1.43829
279	-4.54967
5148	-5.16189
13357	-4.38474
1082	-1.31615
654	-2.22959
1952	-1.43296
16142	1.58496
366	1.92979
438	-3.20633
2015	-1.52105
4540	1.65151
7422	1.0072
4649	1.69153
438	-3.20633
2015	-1.52105
4540	1.86543
6289	4.02059
9592	3.1127
5894	2.90881
1138	2.95606
665	2.17632
3003	4.07553
16391	-1.1635
564	-1.86394
3380	-2.15056
13525	-2.52607
1282	-1.45418
3163	-1.03562
5843	-1.5008
13695	1.83996
2788	1.08406
12563	-5.9357
1313	-5.89482
2376	-3.39917
8676	2.26604
12563	-5.9357
1313	-5.89482
2376	-3.39917
2110	3.99538
3454	4.08746
10718	2.87971
16368	-1.20163
2338	-1.38957
2374	-1.63227
5823	-1.848
10172	3.12598
152	-1.58976
11950	-1.75275
10731	-2.6017
13676	-1.4957
5823	-1.25701
7995	1.3716
3255	2.36457
152	-1.58976
11950	-1.75275
10731	-2.6017
13676	-1.4957
5823	-1.25701
14973	3.74124

## Sheet: Fig. 4a
mtDNA_position	pesdubulk_frequency	cell_stage
3959	0.0102692	defendo
6744	0.0108259	defendo
9493	0.011059	defendo
11778	0.0116277	defendo
1028	0.0118105	defendo
6621	0.0120852	defendo
12667	0.0122868	defendo
10599	0.0123805	defendo
1345	0.0129206	defendo
12994	0.0134436	defendo
8002	0.014124	defendo
7030	0.0144556	defendo
6171	0.0144651	defendo
4720	0.0170908	defendo
5035	0.0176716	defendo
2746	0.0183621	defendo
12879	0.0185765	defendo
2414	0.018764	defendo
1379	0.0194091	defendo
1155	0.0194962	defendo
6995	0.0204533	defendo
920	0.0211846	defendo
3952	0.0214266	defendo
9715	0.0221255	defendo
11627	0.0232627	defendo
1216	0.0235091	defendo
13466	0.0241524	defendo
9405	0.0248901	defendo
4148	0.026263	defendo
13293	0.0300947	defendo
15280	0.0305414	defendo
3955	0.0314266	defendo
13079	0.0316157	defendo
8060	0.0358477	defendo
8195	0.0365949	defendo
12687	0.0384122	defendo
15259	0.0398797	defendo
15457	0.0464994	defendo
1694	0.0502745	defendo
6954	0.0502909	defendo
1747	0.0508945	defendo
709	0.05368	defendo
1082	0.0555443	defendo
3163	0.0562459	defendo
9178	0.0578346	defendo
8163	0.0660256	defendo
5978	0.0676071	defendo
3003	0.068586	defendo
13494	0.0700844	defendo
3738	0.0712836	defendo
2593	0.089166	defendo
10731	0.09316	defendo
1685	0.0964972	defendo
8730	0.104538	defendo
2333	0.125593	defendo
8538	0.131297	defendo
701	0.144491	defendo
1211	0.170273	defendo
4924	0.1803	defendo
13327	0.183233	defendo
1392	0.184911	defendo
10934	0.185105	defendo
6951	0.200805	defendo
1900	0.236649	defendo
1240	0.246789	defendo
3153	0.257766	defendo
15001	0.262923	defendo
15408	0.26886	defendo
11195	0.274489	defendo
12719	0.280839	defendo
2984	0.321801	defendo
3697	0.322726	defendo
1990	0.331323	defendo
989	0.35311	defendo
4810	0.418336	defendo
2274	0.419304	defendo
7258	0.448117	defendo
13369	0.465631	defendo
4093	0.678919	defendo
13093	0.948542	defendo
1894	0.982847	defendo
11222	0.989428	defendo
2978	0.989913	defendo
13041	0.990055	defendo
2333	0.0103486	ipsc
7326	0.0105207	ipsc
14846	0.010872	ipsc
6114	0.0108724	ipsc
3959	0.0110034	ipsc
4175	0.0112552	ipsc
7030	0.0117692	ipsc
2573	0.0124562	ipsc
10668	0.0127368	ipsc
12667	0.0130632	ipsc
13466	0.0130793	ipsc
10599	0.0131179	ipsc
3728	0.0137354	ipsc
9715	0.0147957	ipsc
2939	0.015298	ipsc
10616	0.015718	ipsc
6776	0.0159655	ipsc
2414	0.017375	ipsc
6995	0.0190457	ipsc
13293	0.0198375	ipsc
13261	0.0199107	ipsc
3955	0.0210615	ipsc
1379	0.0223101	ipsc
1216	0.0237179	ipsc
13079	0.0241229	ipsc
8060	0.024425	ipsc
4720	0.0250662	ipsc
6171	0.0252968	ipsc
12879	0.0261906	ipsc
2746	0.0274641	ipsc
9405	0.0276674	ipsc
4148	0.0277907	ipsc
1155	0.0304115	ipsc
11627	0.0315308	ipsc
12633	0.032725	ipsc
15280	0.0336692	ipsc
11778	0.034116	ipsc
3952	0.0378949	ipsc
12687	0.0391228	ipsc
15259	0.0420661	ipsc
15457	0.0422739	ipsc
8195	0.0451632	ipsc
1747	0.0571493	ipsc
6954	0.0583014	ipsc
9178	0.0599954	ipsc
5978	0.0608539	ipsc
1082	0.0634346	ipsc
8163	0.075907	ipsc
3738	0.0779638	ipsc
13494	0.0801261	ipsc
10731	0.0877771	ipsc
2333	0.090862	ipsc
3003	0.0940303	ipsc
3163	0.103134	ipsc
2593	0.10375	ipsc
1694	0.111917	ipsc
8538	0.123459	ipsc
8730	0.127126	ipsc
1685	0.138783	ipsc
701	0.152654	ipsc
1211	0.166094	ipsc
10934	0.191653	ipsc
13327	0.194674	ipsc
1392	0.198321	ipsc
6951	0.211549	ipsc
3153	0.228148	ipsc
1240	0.255454	ipsc
709	0.259201	ipsc
1900	0.259459	ipsc
15001	0.264297	ipsc
11195	0.269582	ipsc
15408	0.277041	ipsc
12719	0.286122	ipsc
4924	0.286979	ipsc
3697	0.294568	ipsc
989	0.317409	ipsc
2984	0.32928	ipsc
1990	0.377538	ipsc
4810	0.405591	ipsc
7258	0.422078	ipsc
2274	0.436497	ipsc
13369	0.459856	ipsc
4093	0.583231	ipsc
13093	0.959809	ipsc
11222	0.975198	ipsc
1894	0.989698	ipsc
2978	0.992902	ipsc
13041	0.99476	ipsc
11157	0.0103071	mesendo
13368	0.0105348	mesendo
12061	0.0106117	mesendo
13513	0.0106815	mesendo
1888	0.0110609	mesendo
11719	0.0112	mesendo
9715	0.0113423	mesendo
2706	0.0114729	mesendo
10668	0.011482	mesendo
12806	0.012063	mesendo
1028	0.0125949	mesendo
4175	0.0129778	mesendo
7030	0.0132988	mesendo
6015	0.0135988	mesendo
10599	0.0136765	mesendo
2706	0.0141552	mesendo
7028	0.0148867	mesendo
1155	0.0150271	mesendo
1216	0.0161042	mesendo
12667	0.0162339	mesendo
1345	0.0163229	mesendo
5035	0.0165819	mesendo
6744	0.0167064	mesendo
12879	0.0172489	mesendo
8251	0.0181211	mesendo
3728	0.0181304	mesendo
6171	0.0182505	mesendo
6995	0.0191611	mesendo
7028	0.0208696	mesendo
3010	0.0210609	mesendo
2706	0.0214174	mesendo
2939	0.0214683	mesendo
2414	0.0228267	mesendo
15280	0.0252659	mesendo
4720	0.0267667	mesendo
1379	0.0271873	mesendo
3744	0.0274143	mesendo
13293	0.0276367	mesendo
11627	0.0306988	mesendo
3744	0.0316	mesendo
2746	0.0334106	mesendo
12687	0.0341754	mesendo
3955	0.0342976	mesendo
13079	0.0343304	mesendo
9405	0.0351559	mesendo
12633	0.037824	mesendo
11778	0.0389889	mesendo
15259	0.0395155	mesendo
8060	0.0399747	mesendo
8195	0.0424827	mesendo
4148	0.0431543	mesendo
3744	0.0432617	mesendo
3952	0.0434812	mesendo
6954	0.0458099	mesendo
15457	0.0526789	mesendo
3163	0.0580043	mesendo
1082	0.0598848	mesendo
3003	0.0672145	mesendo
13494	0.0724869	mesendo
3738	0.0761859	mesendo
9178	0.081761	mesendo
10731	0.0821213	mesendo
8163	0.0822654	mesendo
1747	0.0864831	mesendo
1685	0.0897474	mesendo
5978	0.0913248	mesendo
2593	0.0932186	mesendo
8730	0.113055	mesendo
2333	0.113984	mesendo
709	0.117156	mesendo
701	0.129907	mesendo
8538	0.13993	mesendo
1694	0.142356	mesendo
1211	0.169133	mesendo
1392	0.177729	mesendo
13327	0.179528	mesendo
10934	0.186688	mesendo
6951	0.194868	mesendo
1900	0.245815	mesendo
3153	0.260424	mesendo
4924	0.27039	mesendo
15001	0.274282	mesendo
11195	0.281176	mesendo
15408	0.282441	mesendo
1240	0.294419	mesendo
12719	0.299538	mesendo
3697	0.303362	mesendo
989	0.320979	mesendo
1990	0.34921	mesendo
4810	0.357448	mesendo
2984	0.381022	mesendo
2274	0.458428	mesendo
7258	0.463177	mesendo
13369	0.472269	mesendo
4093	0.616926	mesendo
13093	0.935968	mesendo
1894	0.984938	mesendo
11222	0.989446	mesendo
2978	0.997348	mesendo
13041	0.998804	mesendo

## Sheet: Fig. 5c
variant_index	log2(proportion_ipsc)	log2(proportion_mesendo)		variant_index	log2(proportion_ipsc)	log2(proportion_defendo)		variant_index	log2(proportion_mesendo)	log2(proportion_defendo)
1	-1.34792	-1.71187		1	-1.34792	-1.2115		1	-8.01402	-7.96578
2	-1.52356	-2.56478		2	-1.52356	-3.78136		2	-8.01402	-7.96578
3	-3.32193	-4.64386		3	-3.32193	-2.926		3	-8.01402	-6.96578
4	-3.98489	-3.88264		4	-3.98489	-7.24793		4	-7.45121	-7.49185
5	-5.83289	-5.70044		5	-5.83289	-2.2854		5	-7.45121	-7.49185
6	-5.83289	-3.37851		6	-5	-5.22882		6	-7.45121	-7.49185
7	-6.39232	-5.82018		7	-6.39232	-4.8365		7	-7.45121	-7.49185
8	-5.10852	-6.14975		8	-4.64386	-5.12928		8	-7.45121	-6.49185
9	-0.0255351	0		9	-0.0255351	0		9	-7.45121	-6.49185
10	-7.02237	-3.9386		10	-7.02237	-5.93074		10	-7.45121	-6.49185
11	-7.39232	-6.82018		11	-6.50779	-6.04439		11	-7.45121	-6.49185
12	-6.50779	-5.79442		12	-2.86942	-2.66297		12	-7.45121	-5.90689
13	-2.86942	-2.29768		13	-0.612977	-1.02385		13	-7.45121	-5.90689
14	-7.29462	-8.01402		14	-4.92283	-4.45943		14	-7.45121	-5.16993
15	-6.44294	-5.88264		15	-4.85798	-3.39232		15	-7.45121	-5.16993
16	-0.612977	-0.879706		16	-6.50779	-5.04439		16	-7.45121	-4.32193
17	-6.44294	-5.88264		17	-5.92283	-6.04439		17	-7.45121	-4.16993
18	-4.92283	-5.20945		18	-5.2854	-5.81592		18	-7.42906	-7.96578
19	-6.50779	-6.79442		19	-4.85798	-4.39232		19	-7.42906	-6.96578
20	-5.92283	-6.79442		20	-6.34873	-8.03342		20	-7.42906	-6.96578
21	-5.92283	-5.79442		21	-1.7425	-2.37851		21	-7.36632	-7.13955
22	-6.44294	-4.29768		22	-4.2854	-5.81592		22	-7.36632	-7.13955
23	-4.85798	-3.75489		23	-5.32193	-5.24793		23	-7.36632	-7.13955
24	-1.7425	-2.56071		24	-0.0259952	-0.0664274		24	-7.05528	-6.93074
25	-4.2854	-5.40939		25	-2.22239	-2.1375		25	-7.05528	-6.93074
26	-6.44294	-5.88264		26	-7.50779	-5.04439		26	-7.05528	-5.34577
27	-0.0259952	-0.0388192		27	-5.49185	-5.34577		27	-7.01402	-5.96578
28	-2.22239	-2.32193		28	0	-0.00952277		28	-6.82018	-8.03342
29	-7.50779	-5.79442		29	-4.85798	-4.39232		29	-6.82018	-8.03342
30	-5.49185	-7.05528		30	-7.26679	-7.13955		30	-6.82018	-8.03342
31	0	0		31	-3.20163	-2.63387		31	-6.82018	-8.03342
32	-7.50779	-6.79442		32	-1.58496	-1.87447		32	-6.82018	-8.03342
33	-5.92283	-5.79442		33	-2.2854	-2.35649		33	-6.82018	-7.64386
34	-3.20163	-2.40682		34	-5.18322	-4.11151		34	-6.82018	-7.64386
35	-7.50779	-6.79442		35	-5.68182	-7.13955		35	-6.82018	-7.64386
36	-1.58496	-1.69032		36	-3.73697	-3.24793		36	-6.82018	-7.03342
37	-2.2854	-2.40939		37	-7.29462	-7.96578		37	-6.82018	-7.03342
38	-5.18322	-6.10852		38	-7.29462	-7.96578		38	-6.82018	-7.03342
39	-5.68182	-6.36632		39	-0.938599	-1.63387		39	-6.82018	-6.64386
40	-3.73697	-4.64386		40	-1.10852	-2.1964		40	-6.82018	-6.64386
41	-3.41504	-5.55459		41	-1.46467	-1.974		41	-6.82018	-6.64386
42	-5.49185	-7.05528		42	-4.42626	-6.18982		42	-6.82018	-6.64386
43	-0.938599	-1.42884		43	-5.29462	-4.15843		43	-6.82018	-6.05889
44	-1.10852	-0.75743		44	-7.29462	-7.96578		44	-6.82018	-5.64386
45	-1.46467	-0.792195		45	-5.2854	-5.40088		45	-6.79442	-6.04439
46	-4.42626	-5.52356		46	-7.34873	-5.03342		46	-6.79442	-6.04439
47	-5.29462	-4.69209		47	-4.68182	-6.13955		47	-6.79442	-6.04439
48	-5.2854	-6.40939		48	-3.32193	-5.24793		48	-6.79442	-6.04439
49	-7.29462	-6.20667		49	-5.80735	-4.18442		49	-6.79442	-6.04439
50	-7.50779	-5.79442		50	0	-0.0220263		50	-6.79442	-6.04439
51	-5.80735	-4.82018		51	0	0		51	-6.79442	-6.04439
52	-3.32193	-4.64386		52	-5.32193	-5.24793		52	-6.79442	-6.04439
53	-4.68182	-2.974		53	0	-0.0712587		53	-6.79442	-5.04439
54	-6.44294	-3.88264		54	-5.52356	-7.49185		54	-6.79442	-4.45943
55	0	0		55	-2.52356	-2.974		55	-6.79442	-4.45943
56	0	-0.01543		56	-7.29462	-6.96578		56	-6.69209	-6.96578
57	-5.32193	-4.64386		57	-5.70966	-5.38082		57	-6.69209	-6.38082
58	0	-0.0230836		58	-6.39232	-6.64386		58	-6.6865	-7.72792
59	-5.52356	-5.45121		59	-5.76818	-5.91886		59	-6.6865	-7.72792
60	-2.52356	-3.56478		60	0	0		60	-6.6865	-6.14296
61	-5.70966	-4.8441		61	-4.64386	-5.71425		61	-6.6865	-6.14296
62	-5.76818	-5.10852		62	-2.86129	-3.21842		62	-6.6865	-4.92057
63	0	-0.00279321		63	-0.514573	-0.492396		63	-6.6865	-4.72792
64	-4.64386	-4.61471		64	-4.42626	-4.60486		64	-6.6865	-4.558
65	-5.42626	-5.52356		65	-1.67807	-1.8365		65	-6.56986	-4.45943
66	-2.86129	-4.10852		66	-7.50779	-6.04439		66	-6.55459	-6.33985
67	-0.514573	-0.584963		67	-4.85798	-3.39232		67	-6.55459	-6.33985
68	-7.29462	-8.01402		68	-5.80735	-6.64386		68	-6.55459	-6.33985
69	-1.67807	-1.73697		69	-2.41504	-3.75489		69	-6.55459	-6.33985
70	-7.50779	-6.79442		70	-7.26679	-7.13955		70	-6.55459	-5.33985
71	-4.85798	-5.88264		71	-0.261265	-0.396798		71	-6.55459	-5.33985
72	-4.85798	-4.75489		72	-6.39232	-6.05889		72	-6.55459	-4.75489
73	-5.80735	-6.82018		73	-5.2854	-4.81592		73	-6.45121	-7.49185
74	-2.41504	-2.85415		74	-3.9542	-4.558		74	-6.45121	-7.49185
75	-0.261265	-0.360747		75	-4.68182	-5.55459		75	-6.45121	-6.49185
76	-3.9542	-6.6865		76	-5.2854	-5.40088		76	-6.45121	-5.90689
77	-6.39232	-4.82018		77	-5.18322	-4.3339		77	-6.45121	-5.49185
78	-5.2854	-4.40939		78	-5.42626	-3.38247		78	-6.40939	-7.40088
79	-5.18322	-4.10852		79	-2.70044	-2.75702		79	-6.40939	-7.40088
80	-5.2854	-4.08746		80	-6.44294	-4.70044		80	-6.40939	-7.40088
81	-6.44294	-2.88264		81	-4.44626	-4.11151		81	-6.40939	-7.40088
82	-4.68182	-2.50834		82	-3.64386	-5.2854		82	-6.40939	-7.40088
83	-5.42626	-2.20163		83	-7.39232	-6.64386		83	-6.40939	-7.40088
84	-2.70044	-2.5025		84	-4.36923	-5.72792		84	-6.40939	-7.40088
85	-4.44626	-5.10852		85	-3.05889	-3.37504		85	-6.40939	-5.81592
86	-4.36923	-5.6865		86	0	0		86	-6.40939	-5.81592
87	-7.39232	-5.23522		87	0	0		87	-6.40939	-5.40088
88	-3.05889	-2.65535		88	-0.358793	-0.670936		88	-6.40939	-5.40088
89	-7.34873	-6.82018		89	-6.52356	-7.49185		89	-6.40939	-5.40088
90	0	0		90	-6.26679	-5.55459		90	-6.40939	-5.40088
91	0	0		91	-4.70966	-5.15843		91	-6.40939	-5.40088
92	-0.358793	-0.616671		92	-4.36923	-4.92057		92	-6.40939	-5.07895
93	-4.36923	-6.6865		93	-5.07039	-4.64386		93	-6.40939	-4.81592
94	-5.07039	-5.23522		94	-7.26679	-7.13955		94	-6.36632	-7.13955
95	-4.70966	-4.20667		95	-4.85798	-3.39232		95	-6.36632	-7.13955
96	-6.26679	-3.36632		96	-5.39232	-6.64386		96	-6.36632	-7.13955
97	-4.52356	-6.14975		97	-4.18322	-5.3339		97	-6.36632	-7.13955
98	-5.39232	-5.23522		98	-0.251539	-0.352672		98	-6.36632	-5.55459
99	-4.18322	-3.7866		99	-0.422455	-0.976541		99	-6.20667	-7.96578
100	-0.251539	-0.249359		100	-6.02237	-5.93074		100	-6.20667	-6.38082
101	-0.422455	-0.823122		101	-6.26679	-7.13955		101	-6.14975	-5.78136
102	-6.76818	-6.10852		102	-7.29462	-7.96578		102	-6.14975	-4.78136
103	-6.26679	-6.36632		103	-5.32193	-5.24793		103	-6.10852	-6.91886
104	-7.29462	-8.01402		104	-5.76377	-5.03342		104	-6.10852	-6.91886
105	-6.52356	-5.45121		105	-6.52356	-7.49185		105	-6.10852	-6.91886
106	-4.92283	-3.98706		106	-4.92283	-4.45943		106	-6.10852	-6.91886
107	-7.50779	-5.20945		107	-7.50779	-6.04439		107	-6.10852	-6.91886
108	-0.0255351	0		108	-6.76818	-5.91886		108	-6.10852	-5.91886
109	-7.39232	-5.23522		109	-6.34873	-6.44846		109	-6.10852	-5.91886
110	-4.36923	-4.10154		110	-0.0255351	0		110	-6.10852	-5.91886
111	-2.56294	-2.35364		111	-4.36923	-7.72792		111	-6.10852	-5.91886
112	-0.584963	-0.690316		112	-7.39232	-5.64386		112	-6.10852	-5.91886
113	-6.29462	-6.69209		113	-2.56294	-3.60881		113	-6.10852	-5.91886
114	-4.58496	-4.82018		114	-0.584963	-0.974005		114	-6.10852	-5.3339
115	-5.76818	-6.10852		115	-7.34873	-8.03342		115	-6.10852	-4.11151
116	-3.70044	-3.9386		116	-6.29462	-6.96578		116	-6.05528	-6.93074
117	-3.9542	-4.6865		117	-4.9542	-6.14296		117	-6.05528	-6.93074
118	-6.39232	-5.82018		118	-4.58496	-5.05889		118	-6.05528	-5.93074
119	-2.2854	-2.5025		119	-5.76818	-5.91886		119	-6.01402	-6.96578
120	-1.82597	-1.88583		120	-5.02237	-4.93074		120	-5.97728	-6.37504
121	-7.02237	-5.52356		121	-3.70044	-3.60881		121	-5.97728	-6.37504
122	-4.85798	-4.75489		122	-3.9542	-7.72792		122	-5.97728	-6.37504
123	-5.18587	-4.47249		123	-6.39232	-5.32193		123	-5.97728	-5.37504
124	-7.02237	-4.52356		124	-2.2854	-2.94145		124	-5.97728	-5.37504
125	-3.09686	-3.36632		125	-1.82597	-1.84629		125	-5.88264	-7.24793
126	-6.50779	-5.79442		126	-5.18587	-6.04439		126	-5.88264	-6.24793
127	-4.24793	-5.70044		127	-7.02237	-5.93074		127	-5.88264	-6.24793
128	-5	-5.55459		128	-4.85798	-3.11548		128	-5.88264	-6.24793
129	-3.83289	-5.70044		129	-3.09686	-4.81762		129	-5.88264	-5.24793
130	-6.50779	-5.20945		130	-7.34873	-8.03342		130	-5.88264	-4.70044
131	-0.103093	-0.0544478		131	-5.32193	-4.24793		131	-5.88264	-4.70044
132	-1.96683	-1.35364		132	-7.34873	-7.03342		132	-5.88264	-4.70044
133	-6.52356	-4.86625		133	-5	-6.33985		133	-5.88264	-4.70044
134	-6.10852	-6.14975		134	-4.24793	-4.2854		134	-5.88264	-4.70044
135	-6.34873	-5.82018		135	-3.83289	-4.2854		135	-5.88264	-4.70044
136	-6.52356	-5.45121		136	-0.103093	0		136	-5.88264	-4.70044
137	-6.50779	-5.20945		137	-1.96683	-2.28293		137	-5.88264	-3.70044
138	-4.85798	-4.75489		138	-7.29462	-7.96578		138	-5.88264	-3.70044
139	-6.02237	-4.52356		139	-6.52356	-6.49185		139	-5.86625	-7.49185
140	-6.52356	-5.12928		140	-6.50779	-6.04439		140	-5.82018	-6.05889
141	-2.3599	-1.66588		141	-6.34873	-6.03342		141	-5.82018	-6.05889
142	-0.140863	-0.0641303		142	-5.83289	-3.70044		142	-5.82018	-6.03342
143	-6.39232	-5.23522		143	-6.52356	-6.49185		143	-5.82018	-5.64386
144	-7.26679	-2.90689		144	-2.3599	-2.96963		144	-5.82018	-5.32193
145	-0.0506261	-0.127756		145	-5.32193	-5.24793		145	-5.82018	-5.32193
146	-6.44294	-5.88264		146	-0.140863	-0.102362		146	-5.82018	-5.32193
147	-5	-6.55459		147	-7.26679	-6.13955		147	-5.82018	-5.05889
148	-4.83289	-5.70044		148	-6.39232	-5.05889		148	-5.82018	-4.8365
149	-6.50779	-5.20945		149	-0.0506261	-1		149	-5.79442	-6.04439
150	-5	-4.90689		150	-5	-6.33985		150	-5.79442	-6.04439
151	-6.56986	-3.56071		151	-4.83289	-4.2854		151	-5.79442	-5.04439
152	-3.41504	-2.38466		152	-6.56986	-4.078		152	-5.78136	-7.13955
153	-6.39232	-6.82018		153	-3.41504	-2.25239		153	-5.78136	-7.13955
154	-6.52356	-6.45121		154	-6.39232	-6.64386		154	-5.78136	-5.13955
155	-1.68182	-1.06254		155	-7.50779	-6.04439		155	-5.78136	-4.81762
156	-7.26679	-4.55897		156	-1.68182	-1.81762		156	-5.70044	-4.2854
157	-6.29462	-7.42906		157	-7.26679	-6.13955		157	-5.70044	-4.2854
158	-5.49185	-6.05528		158	-6.29462	-6.96578		158	-5.70044	-4.2854
159	-5.9542	-4.36457		159	-7.26679	-7.13955		159	-5.70044	-4.2854
160	-1.63227	-1.93161		160	-5.49185	-5.93074		160	-5.70044	-4.2854
161	-7.39232	-5.82018		161	-5.9542	-5.40599		161	-5.69209	-6.38082
162	-4.36923	-5.10154		162	-1.63227	-2.3356		162	-5.69209	-5.64386
163	-5	-4.55459		163	-4.36923	-5.72792		163	-5.69209	-5.15843
164	-3.36923	-4.6865		164	-5	-4.01792		164	-5.6865	-5.72792
165	-6.02237	-5.52356		165	-3.36923	-4.40599		165	-5.61471	-6.71425
166	-4.64386	-5.61471		166	-6.02237	-4.34577		166	-5.61471	-6.71425
167	-7.50779	-5.20945		167	-4.64386	-6.71425		167	-5.61471	-5.71425
168	-7.39232	-5.23522		168	-7.39232	-6.05889		168	-5.61471	-5.71425
169	-4.36923	-5.10154		169	-4.36923	-5.40599		169	-5.55459	-6.38082
170	-3.52356	-3.20328		170	-3.52356	-3.90689		170	-5.55459	-6.33985
171	-5.80735	-6.82018		171	-5.80735	-6.64386		171	-5.55459	-6.33985
172	-2.96347	-2.60204		172	-7.29462	-7.96578		172	-5.55459	-5.96578
173	-3	-3.96963		173	-2.96347	-2.07895		173	-5.55459	-5.64386
174	-3.98489	-3.56071		174	-3	-3.75489		174	-5.52356	-6.18982
175	-6.02237	-3.9386		175	-3.98489	-3.926		175	-5.52356	-5.93074
176	-7.29462	-7.42906		176	-6.02237	-3.60881		176	-5.52356	-5.93074
177	-5.9542	-6.6865		177	-7.29462	-6.96578		177	-5.52356	-5.93074
178	-3.41504	-2.09516		178	-5.9542	-6.14296		178	-5.52356	-5.93074
179	-4.85798	-3.75489		179	-3.41504	-2.43296		179	-5.52356	-5.93074
180	-2.96347	-3.23947		180	-6.44294	-4.70044		180	-5.52356	-5.93074
181	-6.34873	-5.23522		181	-2.96347	-3.40088		181	-5.52356	-5.93074
182	-7.29462	-5.55459		182	-7.29462	-5.64386		182	-5.52356	-4.93074
183	-0.056216	-0.0656532		183	-0.056216	-0.0954196		183	-5.52356	-4.93074
184	-0.823122	-1.19555		184	-0.823122	-1.2578		184	-5.52356	-4.93074
185	-7.50779	-5.79442		185	-4.21501	-3.93074		185	-5.52356	-4.93074
186	-5.32193	-4.64386		186	-2.27563	-2.09954		186	-5.52356	-4.34577
187	-4.21501	-3.9386		187	-5.68182	-6.13955		187	-5.47032	-6.93074
188	-2.27563	-2.09366		188	-5.2854	-4.40088		188	-5.47032	-5.34577
189	-5.2854	-4.82443		189	-5.76818	-4.3339		189	-5.45121	-7.49185
190	-5.76818	-4.52356		190	-6.44294	-3.70044		190	-5.45121	-7.49185
191	-6.44294	-3.88264		191	-5.42626	-3.60486		191	-5.45121	-6.49185
192	-5.68182	-2.50834		192	-2.70044	-1.94145		192	-5.42906	-5.96578
193	-5.42626	-2.20163		193	-4.9542	-7.72792		193	-5.42906	-5.96578
194	-2.70044	-2.01707		194	-4.70044	-6.04439		194	-5.40939	-6.40088
195	-4.9542	-4.36457		195	-5.2854	-5.81592		195	-5.40939	-6.40088
196	-4.70044	-4.47249		196	0	-0.00803732		196	-5.40939	-6.40088
197	-5.2854	-6.40939		197	-6.52356	-6.49185		197	-5.40939	-6.40088
198	0	-0.0165829		198	-6.56986	-6.24793		198	-5.40939	-6.40088
199	-6.52356	-7.45121		199	-4.70044	-5.93074		199	-5.40939	-6.40088
200	-6.56986	-5.88264		200	-5.18322	-5.3339		200	-5.40939	-6.40088
201	-5.18322	-6.10852		201	-6.76818	-5.91886		201	-5.40939	-6.40088
202	-6.76818	-6.10852		202	-4.52356	-5.78136		202	-5.40939	-5.81592
203	-4.52356	-3.82782		203	-3.7625	-4.66297		203	-5.40939	-5.81592
204	-7.50779	-4.79442		204	-5.2854	-6.40088		204	-5.40939	-5.81592
205	-3.7625	-4.29768		205	-4.70044	-5.93074		205	-5.40939	-5.81592
206	-7.26679	-6.36632		206	-7.26679	-5.55459		206	-5.40939	-5.40088
207	-4.50779	-5.79442		207	-3.44294	-4.70044		207	-5.40939	-5.40088
208	-4.70044	-5.52356		208	-3.85798	-4.39232		208	-5.36632	-7.13955
209	-5.2854	-5.40939		209	-5.52356	-7.49185		209	-5.36632	-5.55459
210	-3.85798	-3.75489		210	-5.10852	-5.78136		210	-5.31358	-5.64386
211	-3.44294	-3.56071		211	-4.56986	-6.24793		211	-5.23522	-6.64386
212	-5.52356	-4.86625		212	-6.76818	-6.91886		212	-5.23522	-6.64386
213	-5.10852	-3.56478		213	-5.2854	-5.81592		213	-5.23522	-6.05889
214	-5.2854	-6.40939		214	-5.49185	-5.34577		214	-5.23522	-6.05889
215	-6.76818	-5.10852		215	-4	-2.52838		215	-5.23522	-6.05889
216	-5.49185	-5.47032		216	-6.29462	-7.96578		216	-5.23522	-6.05889
217	-4	-2.58496		217	-2.22239	-1.37197		217	-5.23522	-6.05889
218	-2.22239	-1.04629		218	-5.64386	-6.37504		218	-5.23522	-6.05889
219	-5.64386	-5.97728		219	-6.10852	-4.78136		219	-5.23522	-5.64386
220	-6.10852	-6.14975		220	-7.26679	-7.13955		220	-5.23522	-5.32193
221	-0.703607	-0.490986		221	-0.703607	-0.825971		221	-5.23522	-5.32193
222	-5.26679	-5.36632		222	-5.26679	-5.55459		222	-5.23522	-5.32193
223	-1.18903	-1.05658		223	-1.18903	-1.37851		223	-5.23522	-5.05889
224	-5	-6.55459		224	-6.02237	-4.93074		224	-5.23522	-4.64386
225	-5.49185	-4.24793		225	-5.9542	-7.72792		225	-5.20945	-6.04439
226	-0.29956	-0.514573		226	-0.29956	-0.274622		226	-5.20945	-6.04439
227	-5.39232	-4.82018		227	-5.39232	-4.18442		227	-5.20945	-6.04439
228	-6.29462	-5.55459		228	-6.29462	-6.38082		228	-5.20945	-4.45943
229	-6.44294	-5.88264		229	-4.64386	-4.37504		229	-5.14975	-4.1964
230	-4.64386	-4.97728		230	-7.34873	-8.03342		230	-5.12928	-6.49185
231	-6.52356	-7.45121		231	-6.52356	-6.49185		231	-5.12928	-6.49185
232	-6.39232	-4.82018		232	-5	-6.22882		232	-5.12928	-5.49185
233	-6.26679	-3.11839		233	-7.50779	-6.04439		233	-5.10852	-6.91886
234	-0.108524	-0.195551		234	-6.26679	-5.55459		234	-5.10852	-5.91886
235	-6.44294	-4.88264		235	-6.39232	-4.8365		235	-5.10852	-4.3339
236	-4.56986	-4.88264		236	-0.108524	-0.321928		236	-5.10852	-4.11151
237	-6.10852	-5.14975		237	-4.56986	-4.926		237	-5.10154	-6.72792
238	-6.50779	-5.79442		238	-5	-5.22882		238	-5.10154	-6.72792
239	-5.83289	-5.70044		239	-5.32193	-4.24793		239	-5.10154	-5.72792
240	-4.04836	-2.79442		240	-4.04836	-3.23704		240	-5.10154	-5.40599
241	-5	-6.55459		241	-6.29462	-6.38082		241	-5.10154	-4.72792
242	-6.29462	-5.69209		242	-5.52356	-7.49185		242	-5.05528	-6.93074
243	-5.52356	-7.45121		243	-5	-6.33985		243	-5.05528	-5.34577
244	-6.50779	-5.79442		244	-4.24793	-4.2854		244	-4.98489	-5.45943
245	-5	-4.55459		245	-5.02237	-3.34577		245	-4.98489	-5.45943
246	-4.24793	-5.70044		246	-1.53605	-1.53051		246	-4.97728	-6.37504
247	-6.10852	-6.14975		247	-5.52356	-5.90689		247	-4.97728	-5.37504
248	-5.02237	-3.20163		248	-6.39232	-5.32193		248	-4.97728	-4.37504
249	-6.44294	-5.88264		249	-7.29462	-7.96578		249	-4.96963	-6.33985
250	-1.53605	-0.928447		250	-5.9542	-6.14296		250	-4.90689	-4.22882
251	-5.52356	-7.45121		251	-6.50779	-6.04439		251	-4.88264	-5.66297
252	-6.39232	-5.23522		252	-4.48727	-5.64386		252	-4.88264	-4.926
253	-5.9542	-6.6865		253	-1.52546	-1.7885		253	-4.86625	-7.49185
254	-6.50779	-6.79442		254	-6.76818	-6.91886		254	-4.8441	-5.96578
255	-4.48727	-5.31358		255	-4.85798	-4.39232		255	-4.8441	-5.38082
256	-4.9542	-4.10154		256	-4.43741	-2.60881		256	-4.82443	-5.81592
257	-1.52546	-1.71272		257	-5.44294	-4.70044		257	-4.82443	-4.40088
258	-6.76818	-6.10852		258	-7.50779	-6.04439		258	-4.82018	-6.05889
259	-4.43741	-3.20163		259	-4.83289	-4.2854		259	-4.82018	-6.05889
260	-6.44294	-5.88264		260	-4.70044	-2.76081		260	-4.82018	-5.32193
261	-4.92283	-4.79442		261	-3.30117	-4.1964		261	-4.82018	-5.05889
262	-4.70044	-2.9386		262	-6.02237	-5.93074		262	-4.82018	-4.8365
263	-3.30117	-2.69032		263	-5	-5.22882		263	-4.82018	-4.32193
264	-2.40808	-2.34239		264	-2.40808	-2.1964		264	-4.82018	-4.18442
265	-6.44294	-3.29768		265	-4.36923	-7.72792		265	-4.82018	-4.18442
266	-4.36923	-4.36457		266	-7.34873	-8.03342		266	-4.79442	-6.04439
267	-5.64386	-4.97728		267	-4.64386	-4.05311		267	-4.78136	-6.13955
268	-7.34873	-6.82018		268	-5.76818	-6.91886		268	-4.75489	-4.39232
269	-7.02237	-5.52356		269	-7.02237	-4.93074		269	-4.75489	-4.39232
270	-7.26679	-3.27886		270	-7.29462	-6.96578		270	-4.75489	-4.39232
271	-6.76818	-6.10852		271	-7.29462	-6.38082		271	-4.75489	-4.39232
272	-2.70044	-1.94996		272	-2.70044	-2.5429		272	-4.75489	-4.39232
273	-4.05889	-4.39232		273	-4.05889	-4.05311		273	-4.75489	-3.39232
274	-4.33787	-3.62449		274	-4.33787	-5.04439		274	-4.70044	-5.2854
275	-2.70044	-2.70695		275	-6.39232	-7.64386		275	-4.69209	-4.15843
276	-0.539733	-0.52618		276	-2.70044	-3.23704		276	-4.6865	-7.72792
277	-7.29462	-8.01402		277	-0.539733	-0.481969		277	-4.6865	-7.72792
278	-7.29462	-6.69209		278	-7.29462	-6.96578		278	-4.6865	-5.14296
279	-5.42626	-4.52356		279	-6.52356	-7.49185		279	-4.6865	-4.40599
280	-5.49185	-4.24793		280	-7.29462	-6.38082		280	-4.64386	-5.90689
281	-6.26679	-4.04439		281	-4.10852	-4.1964		281	-4.64386	-5.24793
282	-4.10852	-5.14975		282	-7.34873	-6.44846		282	-4.64386	-5.24793
283	-7.29462	-8.01402		283	-0.0524674	-0.0816138		283	-4.64386	-5.24793
284	-6.44294	-5.88264		284	-6.29462	-5.96578		284	-4.64386	-5.24793
285	-0.0524674	-0.0388192		285	-7.29462	-6.96578		285	-4.64386	-3.24793
286	-6.29462	-5.55459		286	-5.92283	-6.04439		286	-4.64386	-2.926
287	-7.29462	-6.01402		287	-7.50779	-6.04439		287	-4.61471	-5.71425
288	-7.50779	-4.79442		288	-5.9542	-5.40599		288	-4.55897	-6.13955
289	-5.9542	-4.36457		289	-7.50779	-6.04439		289	-4.55459	-4.01792
290	-7.50779	-6.79442		290	-6.44294	-4.70044		290	-4.52356	-6.18982
291	-5.42626	-3.52356		291	-6.02237	-5.93074		291	-4.52356	-6.18982
292	-0.00921853	-0.0140205		292	-0.00921853	-0.00578235		292	-4.52356	-4.93074
293	-2.67807	-3.38466		293	-2.67807	-3.33985		293	-4.52356	-4.91886
294	-0.0255351	0		294	-0.0255351	0		294	-4.52356	-4.3339
295	-7.29462	-5.42906		295	-5.68182	-7.13955		295	-4.52356	-3.91886
296	-5.39232	-5.23522		296	-5.39232	-6.05889		296	-4.49825	-4.47393
297	-5.44294	-4.29768		297	-7.29462	-5.96578		297	-4.47249	-6.04439
298	-5.68182	-3.11839		298	-4.9542	-7.72792		298	-4.47249	-6.04439
299	-5.80735	-4.82018		299	-5.80735	-5.32193		299	-4.40939	-4.81592
300	-4.9542	-4.6865		300	-7.34873	-8.03342		300	-4.40939	-4.23095
301	-6.44294	-5.88264		301	-4.97269	-5.96578		301	-4.39232	-4.37504
302	-7.50779	-6.79442		302	-5.02237	-5.93074		302	-4.39232	-4.05311
303	-7.34873	-6.82018		303	-5	-5.22882		303	-4.36457	-7.72792
304	-6.44294	-5.88264		304	-7.34873	-7.03342		304	-4.36457	-7.72792
305	-4.97269	-4.8441		305	-5.9542	-4.72792		305	-4.36457	-5.40599
306	-6.50779	-5.20945		306	-6.02237	-4.93074		306	-4.36457	-5.40599
307	-5.32193	-4.64386		307	-1.58496	-1.90903		307	-4.36457	-4.92057
308	-3.41504	-4.23266		308	-4.36923	-7.72792		308	-4.29768	-4.66297
309	-6.44294	-5.88264		309	-5.80735	-6.05889		309	-4.24793	-6.93074
310	-5.9542	-5.10154		310	-7.50779	-6.04439		310	-4.20667	-5.15843
311	-7.29462	-8.01402		311	-5.76818	-4.91886		311	-4.10852	-4.59694
312	-1.58496	-1.70895		312	-6.26679	-6.13955		312	-4.10852	-4.3339
313	-5.80735	-5.23522		313	-5.18322	-4.91886		313	-4.10852	-3.21842
314	-4.36923	-4.10154		314	-5.07039	-4.47393		314	-4.10154	-7.72792
315	-4.85798	-4.88264		315	-5.42626	-4.18982		315	-4.10154	-7.72792
316	-5.18322	-4.52356		316	-6.26679	-7.13955		316	-4.08746	-5.40088
317	-5.07039	-4.49825		317	-5.52356	-7.49185		317	-4.08746	-4.59352
318	-6.26679	-2.974		318	-4.2854	-5.40088		318	-3.98706	-5.04439
319	-5.42626	-2.71621		319	-2.64386	-3.37504		319	-3.98706	-4.45943
320	-6.26679	-6.36632		320	-5.80735	-5.32193		320	-3.96963	-5.33985
321	-5.52356	-5.86625		321	-7.02237	-5.93074		321	-3.96963	-5.33985
322	-4.2854	-5.40939		322	-6.26679	-7.13955		322	-3.96963	-3.75489
323	-2.64386	-2.65535		323	-7.29462	-6.38082		323	-3.9386	-5.93074
324	-5.80735	-5.82018		324	-6.29462	-5.96578		324	-3.9386	-3.93074
325	-7.02237	-5.52356		325	-5.18587	-3.04439		325	-3.9386	-3.60881
326	-6.26679	-5.78136		326	-7.29462	-5.64386		326	-3.9386	-3.60881
327	-7.29462	-6.20667		327	-6.34873	-5.44846		327	-3.88264	-7.24793
328	-6.29462	-7.01402		328	-6.26679	-6.13955		328	-3.88264	-5.24793
329	-5.18587	-3.33498		329	-5.9542	-4.92057		329	-3.88264	-4.70044
330	-7.26679	-5.36632		330	-1.62149	-2.926		330	-3.88264	-3.70044
331	-6.52356	-7.45121		331	-7.02237	-4.93074		331	-3.82782	-5.78136
332	-7.29462	-5.69209		332	-2.66297	-2.60407		332	-3.80735	-5.2854
333	-6.44294	-3.88264		333	-1.87971	-1.848		333	-3.7866	-5.3339
334	-7.02237	-5.52356		334	-4.9542	-6.72792		334	-3.7625	-5.45943
335	-5.9542	-4.36457		335	-6.39232	-6.05889		335	-3.7625	-5.45943
336	-6.26679	-3.36632		336	-0.0132968	-0.0240455		336	-3.75489	-4.39232
337	-1.62149	-1.64386		337	-7.26679	-7.13955		337	-3.75489	-4.39232
338	-7.50779	-6.79442		338	-7.50779	-6.04439		338	-3.74723	-4.01792
339	-7.50779	-6.79442		339	-5.42626	-6.18982		339	-3.62449	-5.04439
340	-5.10852	-6.14975		340	-1.54057	-2.16993		340	-3.56986	-5.45943
341	-6.44294	-5.88264		341	-4.80735	-3.1375		341	-3.56478	-5.78136
342	-2.66297	-2.1822		342	-7.02237	-4.93074		342	-3.56478	-2.974
343	-7.34873	-5.82018		343	-3.83289	-2.70044		343	-3.56071	-4.70044
344	-1.87971	-2.05889		344	-7.02237	-5.93074		344	-3.56071	-4.078
345	-6.39232	-5.23522		345	-6.76818	-5.91886		345	-3.56071	-3.926
346	-4.9542	-5.10154		346	-5.42626	-6.18982		346	-3.52356	-4.60486
347	-7.26679	-4.55897		347	-5.39232	-5.32193		347	-3.52356	-4.60486
348	-0.0132968	-0.0424353		348	0	0		348	-3.52356	-4.18982
349	-7.50779	-6.79442		349	-1.96083	-1.8314		349	-3.52356	-4.18982
350	-7.50779	-6.79442		350	0	0		350	-3.39993	-3.1375
351	-7.02237	-4.52356		351	-7.34873	-7.03342		351	-3.38466	-3.33985
352	-7.26679	-5.36632		352	-7.29462	-6.38082		352	-3.37851	-2.70044
353	-6.44294	-5.88264		353	-7.26679	-7.13955		353	-3.37851	-2.2854
354	-5.42626	-3.20163		354	-2.48543	-3.87447		354	-3.36632	-6.13955
355	-1.54057	-2.30666		355	-2.67807	-1.98089		355	-3.36632	-5.55459
356	-4.80735	-3.39993		356	-2.2854	-2.35649		356	-3.36632	-4.81762
357	-3.83289	-3.37851		357	-5	-4.64386		357	-3.33498	-3.04439
358	-6.76818	-6.10852		358	-7.26679	-7.13955		358	-3.32193	-4.64386
359	-5.2854	-6.40939		359	-6.39232	-5.05889		359	-3.23947	-3.40088
360	-5.42626	-4.52356		360	-0.00921853	-0.011588		360	-3.20328	-3.90689
361	-5.39232	-5.82018		361	-7.34873	-7.03342		361	-3.20163	-6.18982
362	0	0		362	-4.80735	-6.05889		362	-3.20163	-4.60486
363	-7.50779	-6.79442		363	-4.85798	-4.39232		363	-3.20163	-4.60486
364	-1.96083	-1.40808		364	-1.35364	-1.34211		364	-3.20163	-3.8679
365	0	-0.01543		365	-4.05889	-5.37504		365	-3.20163	-3.34577
366	-7.26679	-7.36632		366	-4.80735	-5.64386		366	-3.20163	-2.60881
367	-2.48543	-3.11042		367	-6.76818	-6.91886		367	-3.11839	-7.13955
368	-2.67807	-1.90689		368	-5.52356	-5.90689		368	-3.11839	-5.55459
369	-2.2854	-2.40939		369	-7.39232	-6.64386		369	-3.11042	-3.87447
370	-5	-3.32193		370	-3.90689	-5.34577		370	-2.974	-6.13955
371	-6.39232	-5.82018		371	-5.18322	-3.91886		371	-2.974	-6.13955
372	-7.26679	-3.66588		372	-4.18587	-5.04439		372	-2.9386	-6.18982
373	-0.00921853	-0.00559185		373	-0.00921853	0		373	-2.9386	-4.60486
374	-7.34873	-6.82018		374	-5.76818	-4.3339		374	-2.9386	-4.60486
375	-4.85798	-4.75489		375	-4.64386	-6.37504		375	-2.9386	-2.76081
376	-4.80735	-5.82018		376	-7.34873	-6.44846		376	-2.90689	-6.13955
377	-7.26679	-7.36632		377	-6.76818	-5.91886		377	-2.85415	-3.75489
378	-4.85798	-4.75489		378	-4.52356	-7.49185		378	-2.84276	-6.13955
379	-7.50779	-6.79442		379	-6.26679	-5.13955		379	-2.79442	-3.23704
380	-1.35364	-1.52047		380	-6.52356	-6.49185		380	-2.78136	-5.55459
381	-4.64386	-4.39232		381	-5.80735	-6.05889		381	-2.71621	-4.60486
382	-7.29462	-8.01402		382	-3.85798	-3.70044		382	-2.71621	-4.18982
383	-4.05889	-4.97728		383	-3.59826	-4.59694		383	-2.70695	-3.23704
384	-4.80735	-6.82018		384	-0.909802	-1.25219		384	-2.69032	-4.1964
385	-7.39232	-6.82018		385	-7.50779	-5.04439		385	-2.65535	-3.37504
386	-6.76818	-6.10852		386	-1.37851	-1.4236		386	-2.65535	-3.37504
387	-5.52356	-4.64386		387	-6.56986	-4.926		387	-2.60204	-2.07895
388	-6.26679	-3.45943		388	-4.85798	-4.39232		388	-2.58496	-2.52838
389	-3.90689	-5.05528		389	0	0		389	-2.56478	-3.78136
390	-5.18322	-4.52356		390	-5	-6.22882		390	-2.56071	-2.37851
391	-4.18587	-3.98706		391	-6.26679	-6.13955		391	-2.50834	-6.13955
392	-0.00921853	-0.00559185		392	-6.76818	-5.91886		392	-2.50834	-5.55459
393	-5.76818	-5.10852		393	-7.34873	-5.44846		393	-2.5025	-2.94145
394	-4.64386	-5.97728		394	-7.39232	-5.32193		394	-2.5025	-2.75702
395	-5.42626	-4.52356		395	-6.29462	-5.15843		395	-2.48543	-5.2854
396	-5.49185	-4.24793		396	-1.13124	-0.833642		396	-2.40939	-2.35649
397	-6.26679	-4.1964		397	-5.2854	-4.23095		397	-2.40939	-2.35649
398	-4.52356	-6.45121		398	-5.80735	-6.05889		398	-2.40682	-2.63387
399	-6.26679	-5.78136		399	-4.36923	-4.72792		399	-2.38466	-2.25239
400	-6.52356	-5.12928		400	-5.39232	-6.64386		400	-2.35364	-3.60881
401	-5.80735	-6.82018		401	-6.52356	-5.49185		401	-2.34239	-2.1964
402	-3.85798	-5.88264		402	-5	-6.22882		402	-2.32193	-2.1375
403	-7.34873	-5.82018		403	-5.68182	-5.55459		403	-2.30666	-2.16993
404	-3.59826	-4.10852		404	-6.39232	-5.32193		404	-2.29768	-2.66297
405	-0.909802	-1.13191		405	-4.39232	-4.32193		405	-2.20163	-3.60486
406	-1.37851	-1.76553		406	-5.9542	-5.14296		406	-2.20163	-3.38247
407	0	-0.00279321		407	-6.76818	-5.91886		407	-2.1822	-2.60407
408	-6.29462	-5.69209						408	-2.09516	-2.43296
409	-7.39232	-5.23522						409	-2.09366	-2.09954
410	-6.44294	-3.88264						410	-2.05889	-1.848
411	-6.26679	-2.84276						411	-2.05528	-6.93074
412	-1.13124	-0.851298						412	-2.01707	-1.94145
413	-5.2854	-4.40939						413	-1.94996	-2.5429
414	-4.36923	-6.6865						414	-1.93161	-2.3356
415	-5.80735	-5.82018						415	-1.90689	-1.98089
416	-5.39232	-6.82018						416	-1.88583	-1.84629
417	-6.52356	-5.12928						417	-1.76553	-1.4236
418	-6.39232	-5.23522						418	-1.73697	-1.8365
419	-5.68182	-2.78136						419	-1.71272	-1.7885
420	-6.44294	-5.88264						420	-1.71187	-1.2115
421	-4.39232	-4.82018						421	-1.70895	-1.90903
422	-5.9542	-4.6865						422	-1.69032	-1.87447
								423	-1.66588	-2.96963
								424	-1.64386	-2.926
								425	-1.52047	-1.34211
								426	-1.42884	-1.63387
								427	-1.40808	-1.8314
								428	-1.35364	-2.28293
								429	-1.19555	-1.2578
								430	-1.13191	-1.25219
								431	-1.06254	-1.81762
								432	-1.05658	-1.37851
								433	-1.04629	-1.37197
								434	-0.928447	-1.53051
								435	-0.879706	-1.02385
								436	-0.851298	-0.833642
								437	-0.823122	-0.976541
								438	-0.792195	-1.974
								439	-0.75743	-2.1964
								440	-0.690316	-0.974005
								441	-0.616671	-0.670936
								442	-0.584963	-0.492396
								443	-0.52618	-0.481969
								444	-0.514573	-0.274622
								445	-0.490986	-0.825971
								446	-0.360747	-0.396798
								447	-0.249359	-0.352672
								448	-0.195551	-0.321928
								449	-0.127756	-1
								450	-0.0656532	-0.0954196
								451	-0.0641303	-0.102362
								452	-0.0544478	0
								453	-0.0424353	-0.0240455
								454	-0.0388192	-0.0816138
								455	-0.0388192	-0.0664274
								456	-0.0230836	-0.0712587
								457	-0.0165829	-0.00803732
								458	-0.01543	0
								459	-0.01543	0
								460	-0.0140205	-0.00578235
								461	-0.00559185	-0.011588
								462	-0.00559185	0
								463	-0.00279321	0
								464	-0.00279321	0
								465	0	-0.0220263
								466	0	-0.00952277
								467	0	0
								468	0	0
								469	0	0
								470	0	0
								471	0	0
								472	0	0

## Sheet: SM.Fig. 2d
variants_index	log2(WGS_HF)	log2(bulkRNAseq_HF)
1	-2.9412	-2.96865
2	-4.6878	-4.77099
3	-5.00231	-4.55102
4	-3.93898	-3.80441
5	-2.32916	-2.38658
6	-5.05409	-5.34308
7	-3.45958	-3.13322
8	-4.71407	-4.87304
9	-1.35328	-1.64452
10	-1.41043	-1.38247
11	-0.378569	-0.192645
12	-4.46753	-5.37595
13	-3.09542	-2.79945
14	-2.38685	-2.09736
15	-2.61706	-2.18415
16	-1.61352	-1.65996
17	-4.31043	-4.26847
18	-3.3133	-3.85536
19	-1.65063	-1.55117
20	-4.22972	-4.33783
21	-1.09326	-0.995969
22	-3.6878	-3.59955
23	-4.38987	-4.38442
24	-2.27718	-2.32074
25	-1.02005	-1.26708
26	-1.31437	-1.68641
27	-0.819597	-0.814485
28	-3.85308	-4.32828
29	-4.90833	-5.05801
30	-0.950369	-0.52902
31	-0.883635	-0.476638
32	-4.25154	-6.64386
33	-3.82623	-2.31564
34	-0.529073	-0.0621998
35	-0.705806	-0.112081
36	-2.0905	-1.63398
37	-2.0905	-1.20563
38	-1.22297	-1.01454
39	-1.27334	-0.985512
40	-2.131	-2.5991
41	-3.57519	-3.28551
42	-1.65063	-1.55664
43	-5.59423	-5.91725
44	-1.04365	-0.994749
45	-3.80995	-3.71366
46	-3.61352	-3.52052
47	-1.39707	-1.52376
48	-1.05799	-1.19108
49	-1.87673	-2.34558
50	-4.29336	-4.04969
51	-3.18705	-3.30212
52	-2.81604	-2.8724
53	-2.22162	-2.2887
54	-1.96917	-2.00789
55	-1.93181	-1.62948
56	-1.80088	-1.44511
57	-0.175762	-0.165648
58	-5.55979	-5.28069
59	-0.20307	-0.252908
60	-5.62238	-6.38475
61	-4.9703	-5.28097
62	-1.20823	-1.28495
63	-3.28069	-3.63898
64	-2.56832	-2.63441
65	-0.401254	-0.361948
66	-4.73312	-2.11891
67	-4.27928	-1.70345
68	-5.28771	-5.30104
69	-3.93898	-4.3591
70	-4.37183	-4.2304
71	-2.32988	-2.41859
72	-2.70275	-2.3572
73	-0.965221	-1.06488
74	-0.228368	-0.227022
75	-0.258598	-0.275892
76	-1.8831	-1.8188
77	-4.29053	-3.88078
78	-3.78986	-3.77745
79	-2.5547	-2.78614
80	-0.451465	-0.421587
81	-0.758038	-0.939458
82	-0.340623	-0.395929
83	-3.91921	-0.516483
84	-3.52949	-6.64386
85	-0.30793	-0.336003
86	-3.55809	-3.13989
87	-3.77201	-2.86828
88	-4.95232	-5.00109
89	-4.06854	-4.08078
90	-1.85988	-1.86588
91	-4.81198	-4.3686
92	-3.07826	-2.99937
93	-2.13289	-2.33456
94	-4.16618	-4.31974
95	-1.06764	-1.13446
96	-0.984788	-1.07893
97	-1.72261	-1.80964
98	-3.64025	-3.94544
99	-3.11404	-3.50869
100	-2.13037	-2.37548
101	-2.1565	-2.19259
102	-4.37482	-4.04595
103	-2.20357	-2.22892
104	-2.20623	-2.22807
105	-5.11279	-5.23804
106	-1.39062	-1.36371
107	-1.30151	-1.33564
108	-3.88683	-3.87552
109	-4.1976	-3.51879
110	-2.58727	-2.56513
111	-4.66933	-6.64386
112	-3.30615	-0.38037
113	-5.59423	-5.96286
114	-1.9105	-1.9629
115	-4.23786	-4.7633
116	-3.86355	-3.73562
117	-2.93788	-2.79195
118	-3.71596	-4.69666
119	-3.73504	-3.92415
120	-3.03505	-3.34964
121	-1.43207	-1.82789
122	-5.19496	-4.55556
123	-0.386091	-0.431758
124	-5.52616	-5.71162
125	-2.62327	-2.65099
126	-5.63666	-5.87334
127	-2.85517	-2.84281
128	-4.28771	-3.96837
129	-4.84477	-5.05851
130	-3.70087	-3.71672
131	-2.63397	-2.79035
132	-3.70463	-3.90945
133	-4.3133	-4.60471
134	-2.51953	-2.68805
135	-3.86145	-4.38959
136	-3.74662	-3.4205
137	-5.63666	-6.31279
138	-4.41427	-3.139
139	-0.175436	-0.154237
140	-0.714065	-0.681419
141	-3.71217	-3.90019
142	-1.90563	-2.1322
143	-1.94009	-2.11054
144	-0.558092	-0.635914
145	-5.3452	-4.93006
146	-3.41889	-3.22982
147	-2.39138	-2.70387
148	-3.44851	-3.48163
149	-1.33534	-1.15553
150	-3.82011	-4.2811
151	-3	-3.13607
152	-5.38082	-5.37165
153	-1.19661	-0.954404
154	-1.2304	-0.953915
155	-3.72166	-3.55574
156	-0.537215	-0.392845
157	-4.79586	-5.30492
158	-3.64025	-3.52602
159	-3.46116	-3.38464
160	-4.37782	-4.49605
161	-2.75731	-2.93941
162	-3.22297	-4.07894
163	-4.56661	-4.83742
164	-5.08804	-5.39287
165	-3.39897	-3.74357
166	-3.93236	-5.14337
167	-2.19694	-2.17337
168	-4.82419	-3.41607
169	-2.35255	-2.54972
170	-1.93843	-2.02491
171	-2.82011	-2.92835
172	-1.56832	-1.75353
173	-3.53116	-3.76921
174	-1.54288	-1.48611
175	-4.9885	-5.17617
176	-5.10284	-4.45045
177	-3.10905	-2.92408
178	-2.2969	-2.26566
179	-4.52616	-3.04049
180	-4.51953	-4.68753
181	-3.51787	-3.28547
182	-3.76415	-3.89273
183	-1.41619	-1.4847
184	-2.94342	-3.39687
185	-1.45759	-1.47494
186	-3.0807	-3.30111
187	-2.41196	-2.76084
188	-1.92522	-2.03991
189	-1.43012	-1.47196
190	-1.66383	-1.65419
191	-4.75633	-4.83484
192	-4.52284	-4.2953
193	-3.52949	-3.57097
194	-2.75244	-2.47116
195	-4.09542	-4.3687
196	-0.605596	-0.630687
197	-0.34172	-0.404852
198	-4.22162	-4.14812
199	-1.26708	-1.23062
200	-3.69713	-3.12995
201	-2.61617	-2.59207
202	-1.55597	-1.84879
203	-4.64747	-4.91169
204	-2.98507	-2.75743
205	-3.21491	-3.1533
206	-4.37782	-3.94328
207	-1.74662	-1.74405
208	-0.872235	-0.851831
209	-0.805661	-0.844627
210	-1.46275	-1.32916
211	-0.205064	-0.176329
212	-4.84477	-4.87666
213	-2.8667	-3.0046
214	-3.19496	-3.13594
215	-4.77992	-5.27576
216	-3.7084	-3.93124
217	-5.4112	-5.82669
218	-1.77497	-1.90225
219	-3.70651	-3.60061
220	-1.99022	-1.91529
221	-4.25429	-4.21328
222	-4.11279	-4.21531
223	-3.79386	-3.72328
224	-0.102063	-0.136276
225	-2.74565	-2.72751
226	-4.49005	-4.82058
227	-2.01042	-2.2211
228	-5.62238	-5.71538
229	-5.22162	-4.77169
230	-4.8039	-5.40902
231	-5.4933	-4.82589
232	-1.8762	-1.68812
233	-0.546456	-0.560755
234	-3.89111	-4.99607
235	-4.41427	-4.20534
236	-1.06764	-1.24365
237	-4.04931	-3.79957
238	-5.15843	-5.54178
239	-4.01625	-3.73448
240	-3.16101	-3.14043
241	-5.00231	-4.97728
242	-1.80743	-1.80166
243	-0.303294	-0.255101
244	-1.84736	-1.85669
245	-3.96128	-3.97145
246	-4.16618	-3.88436
247	-3.191	-2.3247
248	-4.86986	-5.5192
249	-5.19496	-5.24091
250	-5.39897	-5.23886
251	-1.30223	-1.5064
252	-1.91975	-1.97127
253	-4.75244	-5.10084
254	-1.38082	-1.61819
255	-3.38987	-3.5331
256	-3.68223	-3.81584
257	-2.72642	-2.62132
258	-4.57691	-4.05671
259	-5.05889	-4.92713
260	-2.26534	-2.13348
261	-2.32916	-2.16294
262	-4.31905	-4.27939

## Sheet: SM.Fig. 2e
variants_index	log2(WGS_HF)	log2(scRNAseq_HF)
1	-6.878	-4.846
2	-6.718	-5.316
3	-5.381	-5.372
4	-5.195	-5.241
5	-5.158	-5.542
6	-5.103	-4.45
7	-5.088	-5.393
8	-4.989	-5.176
9	-4.78	-5.276
10	-4.414	-4.205
11	-4.313	-4.605
12	-4.293	-4.05
13	-4.291	-3.881
14	-4.254	-4.213
15	-4.198	-3.519
16	-3.697	-3.13
17	-3.575	-3.286
18	-3.461	-3.385
19	-3.399	-3.744
20	-3.281	-3.639
21	-3.078	-2.999
22	-3	-3.136
23	-2.816	-2.872
24	-2.757	-2.939
25	-2.752	-2.471
26	-2.746	-2.728
27	-2.634	-2.79
28	-2.617	-2.184
29	-2.555	-2.786
30	-2.412	-2.761
31	-2.387	-2.097
32	-2.353	-2.55
33	-2.297	-2.266
34	-2.277	-2.321
35	-2.131	-2.599
36	-2.01	-2.221
37	-1.883	-1.819
38	-1.807	-1.802
39	-1.747	-1.744
40	-1.723	-1.81
41	-1.651	-1.551
42	-1.568	-1.754
43	-1.458	-1.475
44	-1.391	-1.364
45	-1.208	-1.285
46	-1.197	-0.954
47	-0.95	-0.529
48	-0.872	-0.852
49	-0.558	-0.636
50	-0.259	-0.276

## Sheet: SM.Fig. 2f
variants_index	log2(bulkRNAseq_HF)	log2(scRNAseq_HF)
1	-2.87832	-0.799119
2	-5.78476	-2.61706
3	-5.40945	-6.71786
4	-3.90324	-3.82623
5	-2.55942	-2.27718
6	-8.37523	-7.15843
7	-6.71884	-6.70275
8	-1.2578	-0.950369
9	-3.315	-2.131
10	-4.07788	-3.57519
11	-7.09505	-6.94786
12	-3.72486	-3.46594
13	-6.99748	-6.54625
14	-5.54018	-4.29336
15	-7.793	-6.44222
16	-3.40507	-2.81604
17	-8.60036	-6.61529
18	-6.95267	-6.64386
19	-5.96787	-6.24332
20	-7.93432	-6.81198
21	-9.34383	-8.42973
22	-7.90934	-6.673
23	-3.76184	-4.29053
24	-2.72563	-2.5547
25	-7.369	-8.07826
26	-5.9788	-4.95232
27	-8.48882	-5.86145
28	-5.88604	-6.02093
29	-7.75942	-6.57347
30	-2.73676	-3.07826
31	-6.76203	-6.28771
32	-1.88146	-1.72261
33	-3.45119	-3.11404
34	-3.99142	-5.11279
35	-1.61314	-1.39062
36	-3.79265	-4.1976
37	-7.09513	-6.00231
38	-6.83748	-5.97483
39	-5.90551	-5.85308
40	-3.14085	-2.85517
41	-5.88388	-6.39289
42	-6.64772	-2.63397
43	-4.19996	-4.3133
44	-8.35851	-6.16877
45	-8.30629	-6.46753
46	-7.6509	-6.11779
47	-4.2151	-3.81807
48	-8.42085	-7.70275
49	-2.40156	-2.25705
50	-3.58042	-3.74662
51	-7.36672	-5.63666
52	-2.44092	-2.44772
53	-4.74308	-5.38082
54	-4.33841	-3.21893
55	-5.67433	-4.79586
56	-2.98152	-3.46116
57	-3.07635	-2.75731
58	-5.03404	-3.22297
59	-7.20972	-6.87832
60	-7.25724	-4.56661
61	-6.00513	-5.08804
62	-3.87262	-3.39897
63	-7.12245	-6.04931
64	-5.20331	-4.82419
65	-2.37563	-2.35255
66	-5.91038	-4.9885
67	-4.84433	-5.10284
68	-3.80548	-3.25705
69	-8.01571	-5.78787
70	-6.06035	-5.93016
71	-7.68176	-7.48036
72	-6.53436	-6.29903
73	-8.05587	-6.71786
74	-8.03978	-6.74855
75	-2.39777	-2.41196
76	-2.39693	-2.75244
77	-6.12793	-5.97483
78	-9.58952	-6.48036
79	-8.22339	-5.99309
80	-9.07773	-6.14816
81	-3.20671	-3.69713
82	-7.09673	-6.89539
83	-5.98906	-0.00476877
84	-5.52764	-5.15843
85	-8.36715	-7.61529
86	-12.6581	-6.04931
87	-6.35119	-6.98393
88	-1.3451	-0.872235
89	-5.20237	-4.84477
90	-4.74378	-6.33352
91	-2.60859	-2.74565
92	-4.40422	-4.03268
93	-7.04277	-5.673
94	-4.59369	-4.41427
95	-6.46555	-5.15843
96	-1.87434	-1.80743
97	-7.78793	-7.673
98	-8.98716	-7.64386
99	-8.32805	-8.11779
100	-7.4289	-6.87832
101	-4.64608	-5.19496
102	-6.90257	-5.93898
103	-7.52707	-6.6878
104	-1.44213	-1.30223
105	-2.69076	-3.15072

## Sheet: SM. Fig.3b
cell_index	cell_type	#heteroplasmy
cell_1	fibro	6
cell_2	ips	3
cell_3	fibro	0
cell_4	ips	2
cell_5	ips	1
cell_6	ips	2
cell_7	ips	2
cell_8	fibro	4
cell_9	ips	3
cell_10	fibro	12
cell_11	ips	5
cell_12	ips	3
cell_13	fibro	5
cell_14	ips	3
cell_15	fibro	6
cell_16	ips	1
cell_17	fibro	2
cell_18	ips	2
cell_19	fibro	8
cell_20	ips	5
cell_21	ips	3
cell_22	fibro	11
cell_23	ips	0
cell_24	ips	1
cell_25	fibro	6
cell_26	ips	5
cell_27	ips	2
cell_28	fibro	11
cell_29	ips	1
cell_30	ips	3
cell_31	fibro	3
cell_32	ips	3
cell_33	ips	1
cell_34	fibro	11
cell_35	ips	2
cell_36	fibro	7
cell_37	ips	3
cell_38	ips	2
cell_39	fibro	10
cell_40	ips	3
cell_41	fibro	3
cell_42	ips	1
cell_43	ips	2
cell_44	fibro	4
cell_45	ips	2
cell_46	ips	3
cell_47	fibro	1
cell_48	ips	2
cell_49	fibro	13
cell_50	ips	2
cell_51	ips	0
cell_52	fibro	6
cell_53	ips	1
cell_54	ips	1
cell_55	ips	4
cell_56	fibro	13
cell_57	ips	4
cell_58	fibro	8
cell_59	ips	2
cell_60	fibro	10
cell_61	ips	6
cell_62	ips	6
cell_63	fibro	17
cell_64	ips	13
cell_65	ips	4
cell_66	fibro	4
cell_67	ips	1
cell_68	ips	0
cell_69	fibro	17
cell_70	ips	2
cell_71	ips	1
cell_72	fibro	7
cell_73	ips	2
cell_74	fibro	12
cell_75	ips	4
cell_76	ips	2
cell_77	fibro	13
cell_78	ips	4
cell_79	ips	3
cell_80	fibro	5
cell_81	ips	2
cell_82	ips	1
cell_83	fibro	9
cell_84	ips	0
cell_85	fibro	16
cell_86	ips	2
cell_87	ips	1
cell_88	fibro	16
cell_89	ips	1
cell_90	fibro	5
cell_91	ips	6
cell_92	ips	1
cell_93	fibro	2
cell_94	fibro	3
cell_95	ips	8
cell_96	ips	4
cell_97	fibro	10
cell_98	ips	6
cell_99	fibro	16
cell_100	ips	3
cell_101	ips	6
cell_102	ips	4
cell_103	fibro	1
cell_104	ips	1
cell_105	ips	2
cell_106	fibro	10
cell_107	ips	3
cell_108	ips	1
cell_109	fibro	7
cell_110	ips	5
cell_111	fibro	8
cell_112	ips	4
cell_113	fibro	10
cell_114	ips	4
cell_115	fibro	6
cell_116	ips	5
cell_117	ips	0
cell_118	fibro	2
cell_119	ips	1
cell_120	ips	2
cell_121	fibro	6
cell_122	fibro	5
cell_123	ips	2
cell_124	ips	2
cell_125	fibro	9
cell_126	ips	1
cell_127	ips	1
cell_128	fibro	7
cell_129	ips	4
cell_130	ips	4
cell_131	ips	2
cell_132	ips	5
cell_133	fibro	7
cell_134	ips	0
cell_135	ips	4
cell_136	fibro	15
cell_137	ips	3
cell_138	ips	3
cell_139	fibro	0
cell_140	ips	4
cell_141	ips	5
cell_142	fibro	7
cell_143	ips	5
cell_144	ips	3
cell_145	fibro	19
cell_146	ips	3
cell_147	fibro	12
cell_148	ips	7
cell_149	ips	1
cell_150	fibro	0
cell_151	ips	0
cell_152	ips	4
cell_153	fibro	6
cell_154	ips	4
cell_155	ips	4
cell_156	fibro	7
cell_157	ips	2
cell_158	ips	1
cell_159	fibro	11
cell_160	ips	0
cell_161	ips	1
cell_162	fibro	3
cell_163	ips	0
cell_164	ips	4
cell_165	fibro	8
cell_166	fibro	1
cell_167	ips	1
cell_168	fibro	9
cell_169	ips	1
cell_170	ips	1
cell_171	fibro	12
cell_172	ips	5
cell_173	ips	3
cell_174	fibro	7
cell_175	fibro	7
cell_176	fibro	9
cell_177	fibro	3
cell_178	fibro	7
cell_179	fibro	9
cell_180	fibro	9
cell_181	fibro	10
cell_182	fibro	2
cell_183	fibro	21
cell_184	fibro	8
cell_185	fibro	8
cell_186	fibro	8
cell_187	fibro	11
cell_188	fibro	9
cell_189	fibro	3
cell_190	fibro	8
cell_191	fibro	5
cell_192	fibro	12
cell_193	fibro	8
cell_194	fibro	5
cell_195	fibro	6
cell_196	fibro	3
cell_197	fibro	8
cell_198	fibro	6
cell_199	fibro	4
cell_200	fibro	11
cell_201	fibro	6
cell_202	fibro	13
cell_203	fibro	8
cell_204	fibro	10
cell_205	fibro	10
cell_206	fibro	6
cell_207	fibro	7
cell_208	fibro	15
cell_209	fibro	11
cell_210	fibro	8
cell_211	fibro	9
cell_212	fibro	5
cell_213	fibro	7
cell_214	fibro	11
cell_215	fibro	10
cell_216	fibro	18
cell_217	fibro	12
cell_218	fibro	6
cell_219	fibro	8
cell_220	fibro	14
cell_221	fibro	11
cell_222	fibro	6
cell_223	fibro	3
cell_224	fibro	12
cell_225	fibro	10
cell_226	fibro	18
cell_227	fibro	17
cell_228	fibro	3
cell_229	fibro	10
cell_230	fibro	11
cell_231	fibro	9
cell_232	fibro	10
cell_233	fibro	9
cell_234	ips	0
cell_235	fibro	9
cell_236	fibro	5
cell_237	fibro	10
cell_238	fibro	5
cell_239	fibro	11
cell_240	ips	5
cell_241	ips	3
cell_242	ips	2
cell_243	ips	2
cell_244	fibro	6
cell_245	ips	2
cell_246	ips	2
cell_247	ips	3
cell_248	ips	7
cell_249	fibro	14
cell_250	ips	2
cell_251	ips	0
cell_252	fibro	5
cell_253	ips	10
cell_254	fibro	10
cell_255	fibro	8
cell_256	fibro	3
cell_257	ips	2
cell_258	ips	2
cell_259	fibro	13
cell_260	ips	12
cell_261	fibro	8
cell_262	ips	3
cell_263	ips	3
cell_264	fibro	7
cell_265	ips	1
cell_266	fibro	7
cell_267	ips	2
cell_268	ips	2
cell_269	fibro	10
cell_270	ips	2
cell_271	ips	6
cell_272	fibro	7
cell_273	ips	2
cell_274	ips	4
cell_275	fibro	3
cell_276	ips	3
cell_277	ips	3
cell_278	fibro	7
cell_279	ips	6
cell_280	fibro	4
cell_281	ips	2
cell_282	ips	1
cell_283	fibro	4
cell_284	ips	2
cell_285	fibro	7
cell_286	ips	2
cell_287	ips	2
